# Supplementary material for: Role of UPF1-LIN28A interaction during early differentiation of pluripotent stem cells
Source: Nat Commun. 2024 Jan 2;15:158. doi: 10.1038/s41467-023-44600-5 (PMC10762078; doi:10.1038/s41467-023-44600-5)
Supplement: Supplementary file 4 — Supplementary Data 1 [file 41467_2023_44600_MOESM4_ESM.xlsx]

## Sheet: Supplementary Data 1
Supplementary Data 1. BLASTp results for CPP conjugated P2 and P8
Some duplicate results were omitted.
1. CPP-P2 (KKKWCRKKKMPELQKLQQLKDE)
	Description	Scientific Name	Max Score	Total Score	Query Cover	E value	Per. ident	Acc. Len	Accession
1	Upf1 helicase - RNA complex [Homo sapiens]	Homo sapiens	46.4	46.4	0.59	9e-07	100	623	2XZO_A
2	Structural and functional insights into the human Upf1 helicase core [Homo sapiens]	Homo sapiens	46.4	46.4	0.59	9e-07	100	624	2GJK_A
3	A conserved structural element in the RNA helicase UPF1 regulates its catalytic activity in an isoform-specific manner [Homo sapiens]	Homo sapiens	46.4	46.4	0.59	9e-07	100	637	6EJ5_A
4	Crystal structure of the complex between human nonsense mediated decay factors UPF1 and UPF2 [Homo sapiens]	Homo sapiens	46.4	46.4	0.59	9e-07	100	800	2WJV_A
5	regulator of nonsense transcript stability [Homo sapiens]	Homo sapiens	46.4	46.4	0.59	9e-07	100	1118	AAC50771.1
6	Chain B, Nuclear factor erythroid 2-related factor 2 [Homo sapiens]	Homo sapiens	29.1	29.1	0.81	1.1	54.55	113	7X5E_B
7	nuclear factor, erythroid 2 like 2 [Homo sapiens]	Homo sapiens	29.1	29.1	0.81	1.1	54.55	265	KAI2525932.1
8	Nrf2 [Homo sapiens]	Homo sapiens	29.1	45.4	0.81	1.2	54.55	589	AAB32188.1
9	chromosome 10 open reading frame 80, isoform CRA_a [Homo sapiens]	Homo sapiens	28.6	44.5	0.5	1.6	75	470	EAW49593.1
10	cilia and flagella associated protein 58 [Homo sapiens]	Homo sapiens	28.6	96.5	0.5	1.6	75	872	KAI2557199.1
11	hypothetical protein BC015395, isoform CRA_a [Homo sapiens]	Homo sapiens	28.2	43.7	0.9	2.3	43.33	304	EAX11434.1
12	CCDC148 protein [Homo sapiens]	Homo sapiens	28.2	43.7	0.9	2.3	43.33	439	AAI07597.1
13	PHD finger protein 17, isoform CRA_e [Homo sapiens]	Homo sapiens	27.4	45	0.59	4.5	88.89	495	EAX05174.1
14	protein Jade-1 isoform 2 [Homo sapiens]	Homo sapiens	27.4	45	0.59	4.5	88.89	509	NP_001274370.1
15	KIAA1807 protein [Homo sapiens]	Homo sapiens	27.4	45	0.59	4.6	88.89	702	BAB47436.1
16	PHD finger protein 17, isoform CRA_a [Homo sapiens]	Homo sapiens	27.4	45	0.59	4.6	88.89	787	EAX05170.1
17	hypothetical protein [Homo sapiens]	Homo sapiens	27.4	78.9	0.77	4.6	75	1509	CAD91152.1
18	cytochrome c oxidase subunit 7A2 like [Homo sapiens]	Homo sapiens	26.9	26.9	0.54	6	50	79	KAI2523167.1
19	N-acetyltransferase 10 [Homo sapiens]	Homo sapiens	26.9	26.9	0.54	6.2	40.91	146	KAI2559361.1
20	sodium voltage-gated channel alpha subunit 11 [Homo sapiens]	Homo sapiens	26.9	26.9	0.59	6.4	61.54	960	KAI4028973.1
21	RNA cytidine acetyltransferase isoform a [Homo sapiens]	Homo sapiens	26.9	26.9	0.54	6.4	40.91	1025	NP_078938.3
22	voltage-gated sodium channel [Homo sapiens]	Homo sapiens	26.9	41.1	0.59	6.5	61.54	1791	CAD10507.1
23	ArfGAP with SH3 domain, ankyrin repeat and PH domain 3 [Homo sapiens]	Homo sapiens	26.5	41.1	0.5	9.1	80	903	AAH60786.1
24	development and differentiation enhancing factor-like 1, isoform CRA_b [Homo sapiens]	Homo sapiens	26.5	41.1	0.5	9.1	80	949	EAW95052.1
25	histone deacetylase 4 [Homo sapiens]	Homo sapiens	26.1	26.1	0.36	12	87.5	162	KAI2527696.1
2. CPP-P8 (KKKWCRKKKSSADEKRYRALKRTAERELLMNA)
	Description	Scientific Name	Max Score	Total Score	Query Cover	E value	Per. ident	Acc. Len	Accession
1	regulator of nonsense transcript stability [Homo sapiens]	Homo sapiens	49.3	49.3	0.71	3e-08	100	1118	AAC50771.1
2	A conserved structural element in the RNA helicase UPF1 regulates its catalytic activity in an isoform-specific manner [Homo sapiens]	Homo sapiens	48.1	48.1	0.71	8e-08	100	637	6EJ5_A
3	Structural and functional insights into the human Upf1 helicase core [Homo sapiens]	Homo sapiens	48.1	48.1	0.71	8e-08	100	624	2GJK_A
4	Upf1 helicase - RNA complex [Homo sapiens]	Homo sapiens	48.1	48.1	0.71	8e-08	100	623	2XZO_A
5	Crystal structure of the complex between human nonsense mediated decay factors UPF1 and UPF2 [Homo sapiens]	Homo sapiens	47.8	47.8	0.71	1e-07	100	800	2WJV_A
