# Supplementary material for: Role of UPF1-LIN28A interaction during early differentiation of pluripotent stem cells
Source: Nat Commun. 2024 Jan 2;15:158. doi: 10.1038/s41467-023-44600-5 (PMC10762078; doi:10.1038/s41467-023-44600-5)
Supplement: Supplementary file 5 — Supplementary Data 2 [file 41467_2023_44600_MOESM5_ESM.xlsx]

## Sheet: Supplementary Data 2
Supplementary Data 2. Commonly regulated genes by UPF1 knock-down, LIN28A knock-down, and CPP-P8 treatment
	Gene_Symbol	Description	gene_biotype	siUPF1 / siControl	siUPF1 / siControl_raw.pval	siLIN28A / siControl	siLIN28A / siControl_raw.pval	CPP-P8 / P1	CPP-P8 / P1_raw.pval
1	ACTC1	actin alpha cardiac muscle 1	protein_coding	-3.54493	0.00125317	-5.21489	0.020758	-1.35945	0.0323098
2	ACTN1	actinin alpha 1	protein_coding	-1.45935	0.0171073	-1.4241	0.000737964	-1.22867	0.0211605
3	ADAR	adenosine deaminase RNA specific	protein_coding	-1.3407	0.00377747	-1.21574	0.000444784	-1.27519	0.021945
4	ADM	adrenomedullin	protein_coding	-1.321	0.0248811	-2.04884	0.00839347	-2.98868	0.0156904
5	AHNAK	AHNAK nucleoprotein	protein_coding	-3.33276	0.00210699	-3.68138	0.00124549	1.4933	0.0354298
6	ALCAM	activated leukocyte cell adhesion molecule	protein_coding	-1.32339	0.0127187	-1.966	0.0112456	1.62253	0.0030723
7	ANK2	ankyrin 2	protein_coding	-1.20041	0.0291307	-1.57518	0.034273	1.39998	0.0123915
8	ANKRD33B	ankyrin repeat domain 33B	protein_coding	-2.01645	0.0183766	-2.03018	0.0204052	-1.50146	0.0136214
9	ANXA3	annexin A3	protein_coding	-1.94879	0.0053889	-2.59312	0.00520864	-1.82286	0.0086671
10	ARHGAP19	Rho GTPase activating protein 19	protein_coding	1.25338	0.0349686	1.25048	0.0271386	1.20827	0.0317247
11	ATF4	activating transcription factor 4	protein_coding	1.46024	0.0137275	-1.45889	0.0432924	-1.24813	0.0202178
12	B3GNT7	UDP-GlcNAc:betaGal beta-1,3-N-acetylglucosaminyltransferase 7	protein_coding	1.80413	0.00116256	1.30523	0.00794928	-1.68168	0.00588183
13	BCOR	BCL6 corepressor	protein_coding	-1.3075	0.0116602	-1.21241	0.0178403	-1.27506	0.00824289
14	BLACAT1	bladder cancer associated transcript 1	lncRNA	1.34349	0.039413	1.335	0.00155732	1.3014	0.0172504
15	BLOC1S1-RDH5	BLOC1S1-RDH5 readthrough	lncRNA	1.21584	0.0314459	1.22988	0.0353137	-1.29219	0.0044826
16	BMP2	bone morphogenetic protein 2	protein_coding	-2.14849	0.0414502	-2.19472	0.0204815	-1.22826	0.0175282
17	BMP4	bone morphogenetic protein 4	protein_coding	-2.02038	0.0142332	-2.60299	0.0222682	1.70475	0.0181553
18	BOC	BOC cell adhesion associated, oncogene regulated	protein_coding	-1.58557	0.0117119	-1.65007	0.0313434	1.29772	0.00758253
19	BST2	bone marrow stromal cell antigen 2	protein_coding	-3.72522	0.00738026	-6.34445	0.0136971	1.47297	0.00182704
20	BTAF1	B-TFIID TATA-box binding protein associated factor 1	protein_coding	1.22646	0.0337243	1.28796	0.0338431	1.25506	0.0434527
21	BTBD6	BTB domain containing 6	protein_coding	-1.48362	0.00844317	-1.46103	0.0145445	-1.27742	0.0304334
22	C12orf76	chromosome 12 open reading frame 76	protein_coding	1.66809	0.0203261	1.31508	0.0379194	1.25997	0.0235346
23	C1orf21	chromosome 1 open reading frame 21	protein_coding	-1.36907	0.00522428	-1.42539	0.0236852	1.39014	0.025979
24	C4orf47	chromosome 4 open reading frame 47	protein_coding	1.91117	0.0206601	1.81533	0.0234556	1.27884	0.00483576
25	C6orf132	chromosome 6 open reading frame 132	protein_coding	-1.52232	0.0171078	-1.44117	0.0415844	-1.26478	0.0247754
26	CADPS2	calcium dependent secretion activator 2	protein_coding	-1.24101	0.0226683	-1.20951	0.003656	-1.34832	0.00398646
27	CDC42BPA	CDC42 binding protein kinase alpha	protein_coding	-1.23831	0.0354873	-1.55438	0.0295829	-1.20409	0.00205539
28	CDC42EP1	CDC42 effector protein 1	protein_coding	-1.93584	0.0293316	-2.44869	0.000741074	-1.8008	0.0228096
29	CDCA7L	cell division cycle associated 7 like	protein_coding	1.2276	0.00585882	1.41384	0.000580907	-1.25716	0.0100274
30	CDCP1	CUB domain containing protein 1	protein_coding	-1.40616	0.00400465	-1.54904	0.00233567	-1.26605	0.00154832
31	CDH2	cadherin 2	protein_coding	-2.137	0.0266651	-2.80526	0.00419882	1.78627	0.00450633
32	CDH6	cadherin 6	protein_coding	-2.33603	0.0280487	-2.25281	0.0130871	2.33053	0.00343988
33	CENPF	centromere protein F	protein_coding	1.23194	0.0276494	1.35405	0.00619066	1.24792	0.0125929
34	CFDP1	craniofacial development protein 1	protein_coding	1.27603	0.00397838	1.38962	0.0129013	1.21202	0.015862
35	CHAC1	ChaC glutathione specific gamma-glutamylcyclotransferase 1	protein_coding	-1.35451	0.000873437	-3.09035	0.0267086	-1.81888	1.72454e-05
36	CITED2	Cbp/p300 interacting transactivator with Glu/Asp rich carboxy-terminal domain 2	protein_coding	-1.87274	0.0264352	-1.52188	0.00166372	1.37046	0.0196213
37	CKMT1B	creatine kinase, mitochondrial 1B	protein_coding	1.21189	0.038502	1.25407	0.0244577	-1.20422	0.0213607
38	CLU	clusterin	protein_coding	-1.4561	0.0234256	-1.55082	0.0106443	-1.21413	0.000872484
39	CNN3	calponin 3	protein_coding	-1.27513	0.019591	-1.21239	0.0110026	1.28417	0.00399074
40	COL1A1	collagen type I alpha 1 chain	protein_coding	-1.59184	0.0128201	-2.14781	0.0218752	-1.8198	0.00342472
41	COL9A3	collagen type IX alpha 3 chain	protein_coding	-1.34223	0.0341772	-1.76241	0.00799064	1.26624	0.0271057
42	CSRP1	cysteine and glycine rich protein 1	protein_coding	-1.94702	0.00131899	-2.2208	0.0142333	-1.38695	0.00961846
43	CTTNBP2	cortactin binding protein 2	protein_coding	-1.27858	0.0082843	-1.29015	0.0316623	1.22674	0.0321778
44	CYP26A1	cytochrome P450 family 26 subfamily A member 1	protein_coding	-2.53776	0.0304744	-2.71591	0.00367749	2.68686	0.00438797
45	DACH1	dachshund family transcription factor 1	protein_coding	-1.27931	0.00578526	-1.29797	0.0258223	1.20525	0.00974774
46	DEGS1	delta 4-desaturase, sphingolipid 1	protein_coding	-1.41991	0.0194839	-1.59869	0.0174635	-1.28199	0.000845848
47	DES	desmin	protein_coding	-2.03139	0.0191726	-1.64166	0.0202	-1.30024	0.00280737
48	DLK1	delta like non-canonical Notch ligand 1	protein_coding	-1.21836	0.0203582	-1.24765	0.00616787	10.9744	0.00371503
49	DRAM2	DNA damage regulated autophagy modulator 2	protein_coding	1.37629	0.0223562	1.30265	0.0310356	1.36766	0.00204989
50	DTNA	dystrobrevin alpha	protein_coding	-1.59932	0.000704717	-1.57023	0.0189692	-1.46778	0.00436444
51	EDN1	endothelin 1	protein_coding	-1.73034	0.0262191	-2.20265	0.000337007	1.37188	0.00369813
52	EDNRB	endothelin receptor type B	protein_coding	2.53155	0.00333604	2.95614	0.00121093	-1.41338	0.0107439
53	EGR1	early growth response 1	protein_coding	-1.32039	0.00489932	-1.48839	0.020732	-2.38992	0.00462306
54	ERBB2	erb-b2 receptor tyrosine kinase 2	protein_coding	-1.58813	0.00154498	-1.70944	0.00212618	-1.23889	0.00887867
55	ETV4	ETS variant transcription factor 4	protein_coding	1.30928	0.00419225	1.25713	0.0399343	-1.62217	0.00270537
56	ETV5	ETS variant transcription factor 5	protein_coding	1.41433	0.0428684	1.5979	0.0136832	-1.35581	0.015349
57	F3	coagulation factor III, tissue factor	protein_coding	-1.68026	0.00794592	-1.85244	0.00626104	-1.335	0.00143139
58	FAM110C	family with sequence similarity 110 member C	protein_coding	-1.68083	0.0228323	-2.06669	0.00405876	-1.25681	0.00603511
59	FAM162A	family with sequence similarity 162 member A	protein_coding	1.41801	0.0292151	2.07561	0.0219834	1.24027	0.0151979
60	FAM71F1	family with sequence similarity 71 member F1	protein_coding	-1.63012	0.00280894	-2.70211	0.000238489	1.61396	0.00637791
61	FAM72B	family with sequence similarity 72 member B	protein_coding	1.21076	0.0364106	1.35315	0.0253721	1.36857	0.011479
62	FBXL18	F-box and leucine rich repeat protein 18	protein_coding	-1.39032	0.00652017	-1.32596	0.0263412	-1.25492	0.0249743
63	FERMT2	fermitin family member 2	protein_coding	-1.31687	0.0196044	-1.44171	0.00992331	1.9514	0.00883437
64	FEZ1	fasciculation and elongation protein zeta 1	protein_coding	-2.03712	0.00244838	-1.2722	0.00158696	1.39872	0.00470092
65	FEZF1	FEZ family zinc finger 1	protein_coding	-3.42635	0.00930365	-3.54385	0.0225282	5.62861	0.000688112
66	FEZF1-AS1	FEZF1 antisense RNA 1	lncRNA	-3.05707	0.021002	-3.38805	0.0060389	5.17468	0.00232062
67	FGD5	FYVE, RhoGEF and PH domain containing 5	protein_coding	1.4894	0.0358873	1.60193	0.0160121	-1.46502	0.00901944
68	FGFRL1	fibroblast growth factor receptor like 1	protein_coding	-1.38838	0.0403391	-1.47497	0.0222896	-1.36416	0.0045922
69	FLVCR1-DT	FLVCR1 divergent transcript	lncRNA	1.4381	0.0181468	1.57008	0.00515089	-1.30827	0.00398162
70	FOSL2	FOS like 2, AP-1 transcription factor subunit	protein_coding	-1.56684	0.0372651	-1.68047	0.0299581	-1.20683	0.0324485
71	FOXI3	forkhead box I3	protein_coding	-1.89497	0.0356737	-2.03843	0.0496034	-1.56728	0.00845577
72	FRZB	frizzled related protein	protein_coding	-1.82145	0.00156471	-1.50713	0.00416588	3.93296	0.000854957
73	FST	follistatin	protein_coding	-1.65882	0.00499014	-2.62599	0.0187316	2.22396	0.00357737
74	GNA14	G protein subunit alpha 14	protein_coding	-2.20315	0.00931474	-1.5504	0.00785449	-1.26826	0.00201615
75	GPC2	glypican 2	protein_coding	1.37406	0.0201889	1.5744	0.0414728	1.21238	0.0350612
76	GPC4	glypican 4	protein_coding	-1.51726	0.0296768	-1.51784	0.000156248	-1.32908	0.0220229
77	GPT2	glutamic--pyruvic transaminase 2	protein_coding	1.45682	0.0030807	-1.45156	0.0319225	-1.4417	0.00414464
78	GRB10	growth factor receptor bound protein 10	protein_coding	-1.34354	0.0181913	-1.60058	0.0241664	-1.5756	0.00649326
79	GSTT2B	glutathione S-transferase theta 2B (gene/pseudogene)	protein_coding	1.73478	0.0144693	1.48563	0.0211179	-1.43379	0.0393941
80	H1-0	H1.0 linker histone	protein_coding	1.33023	0.0198349	1.29182	0.0159191	1.31216	0.0120357
81	HERC5	HECT and RLD domain containing E3 ubiquitin protein ligase 5	protein_coding	-6.27524	0.00512207	-6.11585	0.00629643	-1.20733	0.0161975
82	HERC6	HECT and RLD domain containing E3 ubiquitin protein ligase family member 6	protein_coding	-2.39874	0.0139946	-2.61269	0.0133029	-1.35663	0.0303821
83	HERPUD1	homocysteine inducible ER protein with ubiquitin like domain 1	protein_coding	-1.33646	0.0292417	-1.65962	0.000257231	-1.21249	0.0223597
84	HK1	hexokinase 1	protein_coding	1.38633	0.0128506	1.31046	0.0233725	-1.23525	0.0190445
85	HLA-B	major histocompatibility complex, class I, B	protein_coding	-2.33336	0.00879298	-2.16577	0.00273274	-1.29967	0.0214901
86	HS3ST2	heparan sulfate-glucosamine 3-sulfotransferase 2	protein_coding	-2.2789	0.00344862	-2.39307	0.00735525	-1.27802	0.0330899
87	HSPB8	heat shock protein family B (small) member 8	protein_coding	-1.43675	0.0215147	-1.87905	0.0227993	-1.866	0.00200405
88	ID1	inhibitor of DNA binding 1, HLH protein	protein_coding	-2.48583	0.0124363	-2.26684	0.000681516	-1.3763	0.0454127
89	IFFO2	intermediate filament family orphan 2	protein_coding	-1.6026	0.0467783	-1.52842	0.00722046	-1.28371	0.00251021
90	IFI30	IFI30 lysosomal thiol reductase	protein_coding	1.653	0.0395907	1.584	0.00235393	-1.2926	0.00260413
91	IFI35	interferon induced protein 35	protein_coding	-1.86096	0.0387022	-2.16885	0.0471285	-1.26495	0.0280656
92	IFT81	intraflagellar transport 81	protein_coding	1.2367	0.00638438	1.26656	0.0360556	1.35124	0.0193532
93	IGFBP3	insulin like growth factor binding protein 3	protein_coding	-1.45252	0.0118213	-1.63733	0.015563	-1.87095	0.00195947
94	INHBE	inhibin subunit beta E	protein_coding	1.35076	0.00757542	-3.18212	0.0243757	-1.76288	0.0058194
95	INSM1	INSM transcriptional repressor 1	protein_coding	-3.3029	0.00645203	-3.80125	0.00103766	-1.26166	0.00762621
96	IRS1	insulin receptor substrate 1	protein_coding	-1.43602	0.00290152	-1.37424	0.0238273	-1.24161	0.000876192
97	JAKMIP2	janus kinase and microtubule interacting protein 2	protein_coding	1.27881	0.0206068	1.69559	0.0256398	-1.20638	0.00383217
98	JAKMIP2-AS1	JAKMIP2 antisense RNA 1	lncRNA	-1.80685	0.0199849	-2.41798	0.0391959	1.59477	0.0113641
99	JPH1	junctophilin 1	protein_coding	-2.78442	0.00732775	-2.84689	0.00130002	-1.22283	0.0457211
100	JUN	Jun proto-oncogene, AP-1 transcription factor subunit	protein_coding	-1.40672	0.0404291	-1.89386	0.00996871	-1.35149	0.0121942
101	KCNAB2	potassium voltage-gated channel subfamily A regulatory beta subunit 2	protein_coding	1.21721	0.0181801	1.31566	0.00882588	-1.20986	0.0134665
102	KDR	kinase insert domain receptor	protein_coding	1.35582	0.00845725	1.22018	0.0355297	-1.81601	0.00242936
103	KIF1A	kinesin family member 1A	protein_coding	-1.25867	0.0394669	-1.70258	0.0262398	-1.61851	0.00672241
104	KLHDC7A	kelch domain containing 7A	protein_coding	-1.42768	0.026342	-1.5008	0.00934164	-1.31671	0.00945702
105	KLHL4	kelch like family member 4	protein_coding	-1.65905	0.0240549	-1.4075	0.0451706	-1.53208	0.0144988
106	LAYN	layilin	protein_coding	-1.37863	0.0407493	-1.4533	0.0346549	-1.3499	0.00137994
107	LBH	LBH regulator of WNT signaling pathway	protein_coding	1.2647	0.0377625	1.28717	0.0492677	-1.43557	0.00133588
108	LDB2	LIM domain binding 2	protein_coding	1.54558	0.0246265	1.98943	0.00352724	-1.20682	0.0140902
109	LDLRAD3	low density lipoprotein receptor class A domain containing 3	protein_coding	-1.46285	0.00568656	-1.36935	0.0338254	1.31192	0.0111575
110	LINC00428	long intergenic non-protein coding RNA 428	lncRNA	2.2731	6.2046e-05	1.95628	0.00587786	-1.84134	0.0225257
111	LINC00458	long intergenic non-protein coding RNA 458	lncRNA	5.92568	0.0126635	2.93308	0.0158702	-1.20558	0.0393684
112	LINC01234	long intergenic non-protein coding RNA 1234	lncRNA	1.70012	0.0340494	1.6608	0.0171291	1.21938	0.0385922
113	LOC100507006	uncharacterized LOC100507006	lncRNA	1.56529	0.00666415	1.47547	0.0103841	-1.53002	0.0136361
114	LPAR1	lysophosphatidic acid receptor 1	protein_coding	-1.39891	0.041443	-1.37137	0.0427102	2.04653	0.00164853
115	LRP2	LDL receptor related protein 2	protein_coding	-1.31845	0.00433781	-1.38342	0.00423493	2.38328	0.00400923
116	LRRN3	leucine rich repeat neuronal 3	protein_coding	-1.30992	0.028403	-1.27188	0.0194064	1.2375	0.012339
117	LZTS1	leucine zipper tumor suppressor 1	protein_coding	-1.30361	0.0261962	-1.26661	0.0206497	-1.58127	0.000664611
118	MAP4K4	mitogen-activated protein kinase kinase kinase kinase 4	protein_coding	-1.29122	0.00465118	-1.35227	0.00725977	-1.30928	0.0146552
119	MAPK13	mitogen-activated protein kinase 13	protein_coding	1.38282	0.0394248	1.38222	0.04658	-1.36442	0.0107886
120	MARS2	methionyl-tRNA synthetase 2, mitochondrial	protein_coding	1.20376	0.0078568	1.34776	0.0167342	-1.2129	0.0161549
121	MCC	MCC regulator of WNT signaling pathway	protein_coding	-1.56036	0.00586946	-1.3697	0.0255888	1.21592	0.00814311
122	MGAT5	alpha-1,6-mannosylglycoprotein 6-beta-N-acetylglucosaminyltransferase	protein_coding	-1.28316	0.038505	-1.66096	0.0191511	-1.24253	0.0146291
123	MMP17	matrix metallopeptidase 17	protein_coding	1.82924	0.0311891	1.68061	0.0266195	-1.2649	0.00919885
124	MMP24	matrix metallopeptidase 24	protein_coding	-1.67049	0.0110458	-3.0791	0.00832322	-1.48296	0.0047983
125	MOCOS	molybdenum cofactor sulfurase	protein_coding	-1.36126	0.0185719	-1.70908	0.0190647	-1.70867	0.000304885
126	MPP1	membrane palmitoylated protein 1	protein_coding	1.35898	0.0321917	1.35567	0.0104655	-1.46664	0.00136829
127	MT1F	metallothionein 1F	protein_coding	2.45961	0.00988411	2.40688	0.0296484	-1.25816	0.0263101
128	MT2A	metallothionein 2A	protein_coding	3.9622	0.0224819	2.98609	0.00366696	-1.62794	0.0279325
129	MX1	MX dynamin like GTPase 1	protein_coding	-14.6445	5.6954e-05	-18.5279	3.81347e-05	-1.34725	0.0121959
130	MYL9	myosin light chain 9	protein_coding	-2.14616	0.00222594	-2.35451	0.00203099	-1.3799	0.045124
131	NECAB1	N-terminal EF-hand calcium binding protein 1	protein_coding	-1.27047	0.00237399	-1.62905	0.0381587	-1.28323	0.0353366
132	NFE2L2	nuclear factor, erythroid 2 like 2	protein_coding	-1.40306	0.0199137	-1.62476	0.00698917	-1.28514	0.0317151
133	NFIB	nuclear factor I B	protein_coding	-1.53129	0.00732658	-1.71877	0.00339767	-1.20491	0.0164788
134	NIBAN1	niban apoptosis regulator 1	protein_coding	-1.85488	0.0261863	-2.37503	0.00148134	-1.91493	0.00374183
135	NMNAT3	nicotinamide nucleotide adenylyltransferase 3	protein_coding	1.64869	0.0194499	1.58968	0.0163314	-1.26668	0.0211601
136	NQO1	NAD(P)H quinone dehydrogenase 1	protein_coding	-1.61594	0.0043501	-2.03183	0.00076358	-1.36931	0.00653353
137	NR3C1	nuclear receptor subfamily 3 group C member 1	protein_coding	-1.23282	0.0188522	-1.61927	0.00299367	-1.33586	0.00116682
138	NRCAM	neuronal cell adhesion molecule	protein_coding	-1.45464	0.00493962	-1.30516	0.0317676	1.41508	0.00998799
139	NRP2	neuropilin 2	protein_coding	-2.10717	0.0166463	-2.64487	0.000226037	1.23653	0.0228405
140	OTX2	orthodenticle homeobox 2	protein_coding	-1.28124	0.020168	-1.83523	0.00475354	1.55098	0.00848004
141	P4HA1	prolyl 4-hydroxylase subunit alpha 1	protein_coding	1.5312	0.0162287	1.69012	0.0114598	1.3767	0.010912
142	PARP12	poly(ADP-ribose) polymerase family member 12	protein_coding	-2.48726	0.00386611	-2.71673	0.0114146	-1.34954	0.00365605
143	PCK2	phosphoenolpyruvate carboxykinase 2, mitochondrial	protein_coding	-1.32816	0.0247148	-1.95636	0.0113037	-1.8279	0.00715844
144	PDPN	podoplanin	protein_coding	-1.57539	0.0119155	-1.73156	0.000800835	-1.34436	0.0135592
145	PDZRN3	PDZ domain containing ring finger 3	protein_coding	-1.51567	0.0295722	-1.66621	0.00950867	-1.54085	0.00342902
146	PGM1	phosphoglucomutase 1	protein_coding	2.12838	9.20324e-05	2.44696	0.00704503	-1.30262	0.0158581
147	PHYH	phytanoyl-CoA 2-hydroxylase	protein_coding	1.43288	0.0347311	1.62094	0.0125957	-1.25343	0.00592414
148	PID1	phosphotyrosine interaction domain containing 1	protein_coding	-1.21897	0.0445769	-1.66539	0.00866651	-1.42012	0.00655504
149	PIK3IP1	phosphoinositide-3-kinase interacting protein 1	protein_coding	1.59216	0.0190573	1.37694	0.0349137	1.32299	0.00669102
150	PKDCC	protein kinase domain containing, cytoplasmic	protein_coding	-2.19867	0.020078	-1.66998	0.0386795	2.18492	0.0104604
151	PKM	pyruvate kinase M1/2	protein_coding	1.47023	0.0130163	1.56471	0.000677891	-1.28643	0.0258156
152	PLAAT5	phospholipase A and acyltransferase 5	protein_coding	1.3512	0.0215679	-1.41028	0.017723	-1.29548	0.00244985
153	PLSCR1	phospholipid scramblase 1	protein_coding	-1.73132	0.011674	-1.8427	0.00299772	-1.28599	0.0231717
154	PMEL	premelanosome protein	protein_coding	1.34046	0.0155516	1.34339	0.0324171	1.57786	0.0128938
155	PODXL	podocalyxin like	protein_coding	-1.29495	0.0367019	-1.48584	0.0178641	-1.58195	0.00181826
156	POU3F1	POU class 3 homeobox 1	protein_coding	1.26203	0.0206231	1.82993	0.013516	2.10025	0.0205301
157	PPM1B	protein phosphatase, Mg2+/Mn2+ dependent 1B	protein_coding	-1.37677	0.0165727	-1.40466	0.00315893	-1.2031	0.0139524
158	PPP1R1B	protein phosphatase 1 regulatory inhibitor subunit 1B	protein_coding	1.5334	0.0364868	1.4575	0.0367833	1.67993	0.00749313
159	PRDM14	PR/SET domain 14	protein_coding	-1.39435	0.0234785	-1.56337	0.0125888	-1.27893	0.000992064
160	PRICKLE1	prickle planar cell polarity protein 1	protein_coding	-1.82657	0.0432084	-1.59791	0.0280921	-2.47552	0.000673358
161	PRNP	prion protein	protein_coding	-1.70167	0.0315619	-2.34572	0.00164241	-1.82014	0.00151632
162	PRSS23	serine protease 23	protein_coding	-4.08086	0.0017899	-3.70137	0.000390305	1.27533	0.0052987
163	PTN	pleiotrophin	protein_coding	-2.31683	0.0152215	-1.8898	0.0218734	1.4945	0.00634346
164	PTTG1	PTTG1 regulator of sister chromatid separation, securin	protein_coding	1.36658	0.0235546	1.57738	0.040494	1.24137	0.00191995
165	RARRES2	retinoic acid receptor responder 2	protein_coding	-1.85414	0.00286165	-1.49032	0.0169458	-1.69386	0.00108459
166	RBM14	RNA binding motif protein 14	protein_coding	-1.50901	0.0302637	-1.43224	0.0175368	-1.25964	0.0452949
167	RFLNB	refilin B	protein_coding	-1.36314	0.0119442	-1.32078	0.0128154	-1.25773	0.0399276
168	RGL1	ral guanine nucleotide dissociation stimulator like 1	protein_coding	-1.48962	0.0126261	-1.37477	0.0341741	1.32619	0.00578411
169	RGS2	regulator of G protein signaling 2	protein_coding	1.2622	0.00560964	-1.20208	0.00589702	1.25764	0.0494637
170	RGS5	regulator of G protein signaling 5	protein_coding	-2.18105	0.0219735	-2.20544	0.0348056	-1.43685	0.0261733
171	RIOX2	ribosomal oxygenase 2	protein_coding	-1.48047	0.00394993	-1.25526	0.0328739	-1.29158	0.012028
172	RIPK1	receptor interacting serine/threonine kinase 1	protein_coding	-1.59119	0.0208357	-1.97895	0.00561735	-1.4155	0.000853504
173	RIPOR2	RHO family interacting cell polarization regulator 2	protein_coding	-1.33754	0.0319309	-2.28741	0.0123659	-1.22528	0.00761529
174	RPL37	ribosomal protein L37	protein_coding	1.55008	0.003525	1.28009	0.0142685	1.22295	0.00803311
175	RRP12	ribosomal RNA processing 12 homolog	protein_coding	-1.21132	0.042264	-1.27462	0.025701	-1.35336	0.00308867
176	S100A10	S100 calcium binding protein A10	protein_coding	-1.64247	0.00659722	-1.86108	0.0154655	-1.30799	0.0188778
177	S100A4	S100 calcium binding protein A4	protein_coding	1.57352	0.00745141	1.33789	0.00692249	1.38132	0.000719965
178	SAMD4A	sterile alpha motif domain containing 4A	protein_coding	-2.51236	0.00394345	-2.42257	0.000282568	-1.30084	0.00681122
179	SCHIP1	schwannomin interacting protein 1	protein_coding	-1.48861	0.0189707	-1.29415	0.0416339	1.37255	0.0130918
180	SDC2	syndecan 2	protein_coding	-1.6719	0.0343361	-1.90432	0.00503201	1.44156	0.000775418
181	SDHAF4	succinate dehydrogenase complex assembly factor 4	protein_coding	1.43101	0.0219757	1.57001	0.0353809	1.30793	0.0168467
182	SERPINB9	serpin family B member 9	protein_coding	-3.07215	0.011431	-4.6461	0.00396787	-2.74885	0.000429382
183	SERPINE1	serpin family E member 1	protein_coding	-3.96449	0.0012271	-6.64866	0.000525778	-1.29173	0.0192399
184	SHF	Src homology 2 domain containing F	protein_coding	1.20841	0.019665	-1.25916	0.0361451	1.23953	0.0152329
185	SHISA9	shisa family member 9	protein_coding	-1.59404	0.00660811	-2.34306	0.000486477	-1.24849	0.000355605
186	SIAH2	siah E3 ubiquitin protein ligase 2	protein_coding	-1.40404	0.00129322	-1.621	0.00135039	-1.223	0.0117645
187	SLC46A1	solute carrier family 46 member 1	protein_coding	-1.31757	0.0276949	-1.48882	0.00753261	-1.39144	0.0175443
188	SLC7A5	solute carrier family 7 member 5	protein_coding	-1.29197	0.0114769	-2.77732	0.00106952	-1.90987	0.00784811
189	SLCO3A1	solute carrier organic anion transporter family member 3A1	protein_coding	-1.37369	0.0365568	-1.56344	0.0295287	-1.23999	0.0115336
190	SMIM10L2A	small integral membrane protein 10 like 2A	protein_coding	-2.27779	0.00748288	-2.31765	0.014642	-1.43829	0.00149743
191	SNX22	sorting nexin 22	protein_coding	1.2597	0.0403908	1.48278	0.00569698	1.20201	0.0246965
192	SOCS2	suppressor of cytokine signaling 2	protein_coding	-1.4971	0.032468	-2.35577	0.0256915	-1.98712	0.0106458
193	SOX21	SRY-box transcription factor 21	protein_coding	-2.10396	0.00646637	-2.1881	0.0108885	1.64769	0.00858423
194	SP110	SP110 nuclear body protein	protein_coding	-1.76296	0.0247096	-1.83104	0.0360942	-1.2284	0.0374657
195	SP5	Sp5 transcription factor	protein_coding	1.31075	0.0304506	1.33081	0.0343346	2.58796	0.0127983
196	SPATS2L	spermatogenesis associated serine rich 2 like	protein_coding	-1.48394	0.000554052	-1.46651	0.000223805	-1.43122	0.00345607
197	SPP1	secreted phosphoprotein 1	protein_coding	-3.27497	0.000107312	-5.93678	0.00501074	-1.60956	0.000261678
198	STC2	stanniocalcin 2	protein_coding	1.93311	0.00351054	-1.45271	0.0187788	-1.44151	0.00754536
199	STMN2	stathmin 2	protein_coding	-2.93916	0.00197367	-2.41086	0.00187625	1.64879	0.0134429
200	STMN3	stathmin 3	protein_coding	-1.25774	0.0376805	-1.32525	0.0256811	-1.48746	0.007746
201	STRA6	stimulated by retinoic acid 6	protein_coding	1.38763	0.0489296	1.4416	0.0241475	-1.26907	0.0284942
202	SYNJ2	synaptojanin 2	protein_coding	-1.66687	0.0355159	-1.43174	0.0228255	-1.29359	0.0201427
203	TAGLN	transgelin	protein_coding	-2.38825	0.00089164	-3.17593	0.00891831	-1.55247	0.00649427
204	TAPBP	TAP binding protein	protein_coding	-1.30243	0.0180123	-1.2463	0.0455607	-1.2584	0.0267168
205	TDRD7	tudor domain containing 7	protein_coding	-2.11964	0.0225797	-2.11087	0.0209858	1.24768	0.0376903
206	TFDP1	transcription factor Dp-1	protein_coding	-1.41204	0.00904829	-1.29959	0.000464706	-1.21462	0.00638409
207	THY1	Thy-1 cell surface antigen	protein_coding	2.03668	0.000593009	1.47905	0.0035873	-1.28828	0.00989904
208	TM4SF18	transmembrane 4 L six family member 18	protein_coding	-1.36286	0.000333944	-2.72299	0.00868013	-1.23257	0.0123526
209	TMEM200C	transmembrane protein 200C	protein_coding	-1.24902	0.0266379	-1.43983	0.0100977	-1.20447	0.048615
210	TRIM25	tripartite motif containing 25	protein_coding	-2.0703	0.000523472	-1.87588	0.0006784	-1.25971	0.00243246
211	TRMT61A	tRNA methyltransferase 61A	protein_coding	1.68609	0.015835	-1.45547	0.0341535	-1.21989	0.0363705
212	TRPC4	transient receptor potential cation channel subfamily C member 4	protein_coding	-1.39836	0.00535585	-1.91999	0.000987347	1.37413	0.02935
213	TSPOAP1	TSPO associated protein 1	protein_coding	1.21723	0.0267739	1.25151	0.0092797	1.26615	0.0360411
214	TTC28-AS1	TTC28 antisense RNA 1	lncRNA	1.68465	0.0170252	1.33755	0.0465897	1.21942	0.00551157
215	TTLL6	tubulin tyrosine ligase like 6	protein_coding	1.32198	0.0414894	1.46401	0.0192712	1.26493	0.0281658
216	TXNIP	thioredoxin interacting protein	protein_coding	2.04393	0.00217656	1.62935	0.0172066	1.55999	0.0185799
217	USP28	ubiquitin specific peptidase 28	protein_coding	1.39851	0.00499866	1.3816	0.0111143	-1.21491	0.00658129
218	VAT1L	vesicle amine transport 1 like	protein_coding	-1.39794	0.0411687	-1.68789	0.0265445	-1.85115	0.00206818
219	VCL	vinculin	protein_coding	-1.35339	0.000710177	-1.57605	0.000508508	-1.32498	0.00086017
220	VGF	VGF nerve growth factor inducible	protein_coding	-2.41053	0.0313043	-3.16908	0.00360313	-2.48134	0.0200852
221	VGLL3	vestigial like family member 3	protein_coding	-3.12877	0.00822047	-3.65337	0.00490137	-1.37801	0.00491116
222	VIM	vimentin	protein_coding	-3.66863	0.00610079	-5.42436	0.00290955	-1.2082	0.0390588
223	VSNL1	visinin like 1	protein_coding	1.2784	0.0164591	1.4933	0.00146046	2.12706	0.00230288
224	YPEL2	yippee like 2	protein_coding	1.20655	0.0386616	1.21992	0.0221784	1.25857	0.0326304
225	ZFP36L2	ZFP36 ring finger protein like 2	protein_coding	-1.73838	0.0119117	-1.68128	0.0355828	-1.36081	0.006545
226	ZNF433-AS1	ZNF433 and ZNF878 antisense RNA 1	lncRNA	1.60555	0.00142403	1.52825	0.0082957	1.20194	0.0319374
227	ZNF860	zinc finger protein 860	protein_coding	-1.29075	0.0355556	-1.20305	0.0159353	-1.25006	0.0155669
228	ZNFX1	zinc finger NFX1-type containing 1	protein_coding	-1.96002	0.0113907	-2.02948	0.00261512	-1.24712	0.0161178
229	ZNHIT3	zinc finger HIT-type containing 3	protein_coding	1.46353	0.000351578	1.21186	0.0496856	1.23166	0.00241324
230	ZYX	zyxin	protein_coding	-1.46737	0.00513442	-1.4888	0.00781813	-1.31709	0.0311291
