# Supplementary material for: Role of UPF1-LIN28A interaction during early differentiation of pluripotent stem cells
Source: Nat Commun. 2024 Jan 2;15:158. doi: 10.1038/s41467-023-44600-5 (PMC10762078; doi:10.1038/s41467-023-44600-5)
Supplement: Supplementary file 6 — Supplementary Data 3 [file 41467_2023_44600_MOESM6_ESM.xlsx]

## Sheet: contents
Supplementary Data 3. Gene Ontology (GO) list corresponding to Fig. 6b and 6d.
	Figure. 6b tab - all GO results from Figure. 6b
	Figure. 6d tab - all GO results from Figure. 6d

## Sheet: Figure. 6b
	Fig. 6b	source	term_name	term_id	adjusted_p_value	term_size	intersection_size	intersections
	1	GO:BP	cellular developmental process	GO:0048869	1.49e-10	4344	88	ADM,PRICKLE1,EGR1,SOCS2,SLC7A5,IGFBP3,PCK2,COL1A1,CHAC1,KDR,RARRES2,ETV4,KIF1A,SPP1,PODXL,LZTS1,FOXI3,TAGLN,STMN3,MMP24,LBH,PID1,RIPK1,EDNRB,CSRP1,MYL9,ID1,ZFP36L2,ACTC1,HERC6,ETV5,JUN,PDPN,NR3C1,VCL,MAP4K4,S100A10,HLA-B,SERPINE1,THY1,NFE2L2,PRDM14,BTBD6,ADAR,INSM1,RFLNB,ATF4,ERBB2,ACTN1,BMP2,RIPOR2,CLU,VIM,FOSL2,NFIB,GPC2,NRP2,TDRD7,CENPF,RGS2,CNN3,BOC,IFT81,CITED2,EDN1,TRPC4,S100A4,FEZ1,ANK2,NR…
	2	GO:BP	anatomical structure morphogenesis	GO:0009653	2.76e-10	2712	66	ADM,PRICKLE1,SLC7A5,ANXA3,COL1A1,KDR,CDC42EP1,KIF1A,SPP1,PODXL,LZTS1,FOXI3,FGD5,PID1,CSRP1,MYL9,ID1,FGFRL1,ACTC1,JUN,PDPN,NR3C1,F3,GPC4,VCL,MAP4K4,SERPINE1,THY1,PKM,NFE2L2,PRDM14,BCOR,STRA6,RFLNB,ATF4,ERBB2,ACTN1,BMP2,RIPOR2,CLU,NFIB,CFDP1,NRP2,TDRD7,BOC,CITED2,EDN1,FEZ1,ANK2,NRCAM,SDC2,PTN,OTX2,ALCAM,SOX21,BMP4,CDH2,FERMT2,LPAR1,PKDCC,FST,CDH6,LRP2,SP5,FRZB,FEZF1
	3	GO:BP	system development	GO:0048731	2.78e-10	3987	83	ADM,VGF,PRICKLE1,EGR1,SOCS2,SLC7A5,PCK2,ANXA3,COL1A1,CHAC1,KDR,RARRES2,KIF1A,SPP1,PODXL,LZTS1,STMN3,MMP24,EDNRB,ID1,FGFRL1,ACTC1,JUN,PDPN,NR3C1,F3,GPC4,VCL,MAP4K4,S100A10,HLA-B,SYNJ2,SERPINE1,THY1,PKM,NFE2L2,DEGS1,BTBD6,ADAR,BCOR,STRA6,MMP17,INSM1,RFLNB,ATF4,ERBB2,BMP2,RIPOR2,CLU,VIM,LDB2,NFIB,GPC2,CTTNBP2,NRP2,LRRN3,TDRD7,CENPF,RGS2,COL9A3,BOC,CITED2,EDN1,TRPC4,FEZ1,ANK2,NRCAM,SDC2,PTN,OTX2,ALCA…
	4	GO:BP	cell differentiation	GO:0030154	3.19e-10	4318	87	ADM,PRICKLE1,EGR1,SOCS2,SLC7A5,IGFBP3,PCK2,COL1A1,CHAC1,KDR,RARRES2,ETV4,KIF1A,SPP1,PODXL,LZTS1,FOXI3,TAGLN,STMN3,MMP24,LBH,RIPK1,EDNRB,CSRP1,MYL9,ID1,ZFP36L2,ACTC1,HERC6,ETV5,JUN,PDPN,NR3C1,VCL,MAP4K4,S100A10,HLA-B,SERPINE1,THY1,NFE2L2,PRDM14,BTBD6,ADAR,INSM1,RFLNB,ATF4,ERBB2,ACTN1,BMP2,RIPOR2,CLU,VIM,FOSL2,NFIB,GPC2,NRP2,TDRD7,CENPF,RGS2,CNN3,BOC,IFT81,CITED2,EDN1,TRPC4,S100A4,FEZ1,ANK2,NRCAM,S…
	5	GO:BP	regulation of developmental process	GO:0050793	6.54e-10	2482	62	ADM,PRICKLE1,SOCS2,SLC7A5,IGFBP3,ANXA3,COL1A1,KDR,CDC42EP1,RARRES2,ETV4,KIF1A,SPP1,LZTS1,FGD5,STC2,LBH,PID1,RIPK1,EDNRB,ID1,ZFP36L2,PDPN,F3,GPC4,VCL,S100A10,HLA-B,SERPINE1,THY1,PKM,NFE2L2,PRDM14,BCOR,INSM1,RFLNB,ATF4,ERBB2,BMP2,RIPOR2,NFIB,CFDP1,LRRN3,CENPF,RGS2,BOC,CITED2,EDN1,FEZ1,NRCAM,SDC2,PTN,OTX2,BMP4,CDH2,FERMT2,LPAR1,PKDCC,FST,LRP2,FRZB,FEZF1
	6	GO:BP	animal organ development	GO:0048513	6.88e-10	3128	71	ADM,VGF,PRICKLE1,EGR1,SOCS2,SLC7A5,PCK2,ANXA3,COL1A1,KDR,RARRES2,ETV4,SPP1,PODXL,TAGLN,STC2,LBH,EDNRB,ID1,FGFRL1,ACTC1,JUN,PDPN,NR3C1,GPC4,DES,SYNJ2,SERPINE1,THY1,BCOR,STRA6,MMP17,INSM1,RFLNB,ATF4,ERBB2,BMP2,RIPOR2,JPH1,VIM,FOSL2,LDB2,NFIB,CTTNBP2,NRP2,TDRD7,CENPF,RGS2,COL9A3,CITED2,EDN1,S100A4,FEZ1,ANK2,NRCAM,PTN,OTX2,TXNIP,SOX21,BMP4,CDH2,FERMT2,LPAR1,POU3F1,PKDCC,FST,LRP2,SP5,CYP26A1,FRZB,FEZF1
	7	GO:BP	response to endogenous stimulus	GO:0009719	1.05e-09	1720	50	ADM,SERPINB9,VGF,EGR1,SOCS2,SLC7A5,PCK2,ANXA3,PRNP,COL1A1,KDR,RARRES2,SPP1,GRB10,STC2,LBH,PID1,RIPK1,EDNRB,ID1,NQO1,MAPK13,FGFRL1,ZFP36L2,JUN,NR3C1,ZYX,PKM,NFE2L2,PRDM14,GNA14,TRIM25,RBM14,ATF4,IRS1,ERBB2,BMP2,VIM,NRP2,CITED2,EDN1,FEZ1,OTX2,TXNIP,STMN2,PPP1R1B,BMP4,FERMT2,FST,LRP2
	8	GO:BP	tissue development	GO:0009888	7.56e-09	2008	53	ADM,PRICKLE1,EGR1,PCK2,COL1A1,KDR,ETV4,SPP1,PODXL,TAGLN,STC2,LBH,EDNRB,CSRP1,ID1,ACTC1,JUN,PDPN,NR3C1,GPC4,VCL,SERPINE1,BCOR,STRA6,INSM1,RFLNB,ATF4,BMP2,RIPOR2,TFDP1,VIM,FOSL2,LDB2,NFIB,NRP2,TDRD7,CENPF,RGS2,CNN3,CITED2,EDN1,S100A4,PTN,TXNIP,SOX21,BMP4,CDH2,FERMT2,POU3F1,PKDCC,FST,LRP2,FRZB
	9	GO:BP	locomotion	GO:0040011	1.92e-08	1365	42	IGFBP3,ANXA3,COL1A1,KDR,RARRES2,PODXL,MPP1,EDNRB,JUN,PDPN,F3,VCL,MAP4K4,SERPINE1,THY1,NFE2L2,PRDM14,INSM1,FAM110C,MGAT5,ERBB2,BMP2,RIPOR2,LDB2,NFIB,DACH1,MCC,NRP2,TTLL6,BOC,CITED2,EDN1,FEZ1,NRCAM,BST2,PTN,OTX2,ALCAM,BMP4,FERMT2,LPAR1,FEZF1
	10	GO:BP	cell development	GO:0048468	2.24e-08	2763	63	ADM,PRICKLE1,EGR1,SLC7A5,KDR,KIF1A,SPP1,PODXL,LZTS1,STMN3,RIPK1,EDNRB,CSRP1,MYL9,ID1,ZFP36L2,ACTC1,HERC6,JUN,NR3C1,VCL,MAP4K4,S100A10,HLA-B,THY1,NFE2L2,PRDM14,ADAR,INSM1,RFLNB,ATF4,ERBB2,ACTN1,BMP2,RIPOR2,CLU,VIM,FOSL2,NFIB,GPC2,NRP2,TDRD7,RGS2,BOC,IFT81,CITED2,EDN1,FEZ1,ANK2,NRCAM,SDC2,PTN,OTX2,ALCAM,STMN2,BMP4,CDH2,LPAR1,POU3F1,FST,LRP2,FRZB,FEZF1
	11	GO:BP	cell morphogenesis	GO:0000902	2.28e-08	978	35	PRICKLE1,KDR,CDC42EP1,KIF1A,SPP1,LZTS1,FGD5,ID1,PDPN,VCL,MAP4K4,THY1,PRDM14,ATF4,ERBB2,ACTN1,RIPOR2,CLU,NFIB,CFDP1,NRP2,BOC,EDN1,FEZ1,NRCAM,SDC2,PTN,OTX2,ALCAM,CDH2,FERMT2,LPAR1,CDH6,LRP2,FEZF1
	12	GO:BP	neurogenesis	GO:0022008	3.99e-08	1705	47	ADM,PRICKLE1,SOCS2,SLC7A5,CHAC1,KIF1A,SPP1,LZTS1,STMN3,MMP24,EDNRB,ID1,JUN,NR3C1,VCL,MAP4K4,S100A10,THY1,NFE2L2,BTBD6,INSM1,ATF4,ERBB2,BMP2,RIPOR2,CLU,VIM,NFIB,GPC2,NRP2,RGS2,BOC,EDN1,TRPC4,FEZ1,NRCAM,SDC2,PTN,OTX2,ALCAM,STMN2,BMP4,CDH2,LPAR1,POU3F1,LRP2,FEZF1
	13	GO:BP	response to organic substance	GO:0010033	1.38e-07	2809	62	ADM,SERPINB9,VGF,EGR1,SOCS2,SLC7A5,HSPB8,PCK2,ANXA3,PRNP,COL1A1,CHAC1,RARRES2,MT2A,SPP1,GRB10,STC2,LBH,PID1,RIPK1,EDNRB,ID1,NQO1,MAPK13,ZFP36L2,JUN,MX1,NR3C1,F3,ZYX,SERPINE1,PKM,PLSCR1,NFE2L2,ADAR,STRA6,GNA14,NMNAT3,TRIM25,RBM14,ATF4,IRS1,BMP2,RIPOR2,CLU,HERPUD1,VIM,NRP2,RGS2,CITED2,EDN1,ANK2,BST2,TXNIP,PPP1R1B,BMP4,LPAR1,VSNL1,FST,LRP2,SP5,CYP26A1
	14	GO:BP	regulation of cell communication	GO:0010646	1.55e-07	3423	70	ADM,VGF,PRICKLE1,EGR1,SOCS2,IGFBP3,PCK2,PRNP,COL1A1,CHAC1,KDR,INHBE,SPP1,LZTS1,GRB10,STMN3,FGD5,RGS5,LBH,PID1,RIPK1,JUN,F3,GPC4,MAP4K4,SERPINE1,THY1,PLSCR1,NFE2L2,PRDM14,ADAR,IFI35,TRIM25,FAM110C,SHISA9,ATF4,MGAT5,IRS1,ERBB2,BMP2,RIPOR2,SIAH2,CLU,HERPUD1,PPM1B,ARHGAP19,GPC2,MCC,RPL37,RGS2,PIK3IP1,IFT81,CITED2,EDN1,SCHIP1,S100A4,ANK2,BST2,PTN,OTX2,BMP4,CDH2,FERMT2,LPAR1,VSNL1,FST,LRP2,CYP26A1,FRZB…
	15	GO:BP	epithelium development	GO:0060429	2.04e-07	1231	38	ADM,PRICKLE1,PCK2,KDR,ETV4,PODXL,TAGLN,LBH,EDNRB,ID1,JUN,PDPN,NR3C1,GPC4,VCL,SERPINE1,STRA6,INSM1,ATF4,BMP2,RIPOR2,VIM,FOSL2,LDB2,NFIB,TDRD7,CNN3,CITED2,EDN1,TXNIP,SOX21,BMP4,CDH2,FERMT2,POU3F1,FST,LRP2,FRZB
	16	GO:BP	response to chemical	GO:0042221	3.34e-07	4124	78	ADM,SERPINB9,VGF,PRICKLE1,EGR1,SOCS2,SLC7A5,HSPB8,PCK2,ANXA3,PRNP,COL1A1,CHAC1,KDR,RARRES2,MT2A,SPP1,GRB10,MPP1,STC2,LBH,PID1,RIPK1,EDNRB,ID1,NQO1,MAPK13,ZFP36L2,ETV5,JUN,MX1,NR3C1,F3,ZYX,SERPINE1,PKM,PLSCR1,NFE2L2,ADAR,STRA6,GNA14,NMNAT3,TRIM25,RBM14,MT1F,ATF4,IRS1,ERBB2,BMP2,RIPOR2,CLU,HERPUD1,VIM,NFIB,NRP2,FAM162A,CENPF,RGS2,BOC,CITED2,EDN1,FEZ1,ANK2,NRCAM,BST2,PTN,OTX2,TXNIP,ALCAM,PPP1R1B,BMP…
	17	GO:BP	regulation of signaling	GO:0023051	3.81e-07	3413	69	ADM,VGF,PRICKLE1,EGR1,SOCS2,IGFBP3,PCK2,PRNP,COL1A1,CHAC1,KDR,INHBE,SPP1,LZTS1,GRB10,STMN3,FGD5,RGS5,LBH,PID1,RIPK1,JUN,F3,GPC4,MAP4K4,SERPINE1,THY1,PLSCR1,NFE2L2,PRDM14,ADAR,IFI35,TRIM25,FAM110C,SHISA9,ATF4,MGAT5,IRS1,ERBB2,BMP2,RIPOR2,SIAH2,CLU,HERPUD1,PPM1B,ARHGAP19,GPC2,MCC,RPL37,RGS2,PIK3IP1,IFT81,CITED2,EDN1,SCHIP1,S100A4,BST2,PTN,OTX2,BMP4,CDH2,FERMT2,LPAR1,VSNL1,FST,LRP2,CYP26A1,FRZB,DLK1
	18	GO:BP	cell migration	GO:0016477	4.1e-07	1505	42	PRICKLE1,IGFBP3,ANXA3,COL1A1,KDR,RARRES2,PODXL,GRB10,MPP1,EDNRB,ID1,JUN,PDPN,F3,GPC4,VCL,MAP4K4,SERPINE1,THY1,NFE2L2,INSM1,FAM110C,MGAT5,BMP2,RIPOR2,LDB2,CDC42BPA,DACH1,GPC2,MCC,NRP2,CITED2,EDN1,NRCAM,SDC2,BST2,PTN,BMP4,CDH2,FERMT2,LPAR1,FEZF1
	19	GO:BP	cell motility	GO:0048870	4.9e-07	1705	45	PRICKLE1,IGFBP3,ANXA3,COL1A1,KDR,RARRES2,PODXL,GRB10,MPP1,EDNRB,ID1,JUN,PDPN,F3,GPC4,VCL,MAP4K4,SERPINE1,THY1,NFE2L2,PRDM14,INSM1,FAM110C,MGAT5,BMP2,RIPOR2,LDB2,CDC42BPA,DACH1,GPC2,MCC,NRP2,TTLL6,IFT81,CITED2,EDN1,NRCAM,SDC2,BST2,PTN,BMP4,CDH2,FERMT2,LPAR1,FEZF1
	20	GO:BP	regulation of cell motility	GO:2000145	5.71e-07	988	33	IGFBP3,ANXA3,COL1A1,KDR,RARRES2,PODXL,MPP1,JUN,PDPN,F3,VCL,MAP4K4,SERPINE1,THY1,NFE2L2,PRDM14,INSM1,FAM110C,MGAT5,BMP2,RIPOR2,LDB2,DACH1,MCC,NRP2,TTLL6,CITED2,EDN1,BST2,PTN,BMP4,FERMT2,LPAR1
	21	GO:BP	regulation of response to stimulus	GO:0048583	6.3e-07	4013	76	ADM,SERPINB9,PRICKLE1,EGR1,SOCS2,IGFBP3,PRNP,COL1A1,CHAC1,KDR,INHBE,RARRES2,SPP1,GRB10,STMN3,MPP1,FGD5,RGS5,LBH,PID1,RIPK1,EDNRB,MAPK13,JUN,F3,GPC4,ZYX,MAP4K4,HLA-B,SERPINE1,THY1,PLSCR1,NFE2L2,PRDM14,ADAR,IFI35,TRIM25,RBM14,TAPBP,FAM110C,SHISA9,ATF4,ZNFX1,MGAT5,IRS1,ERBB2,BMP2,RIPOR2,SIAH2,CLU,HERPUD1,HERC5,PPM1B,ARHGAP19,GPC2,MCC,RPL37,RGS2,PIK3IP1,IFT81,CITED2,EDN1,SCHIP1,S100A4,BST2,PTN,OTX2,B…
	22	GO:BP	nervous system development	GO:0007399	6.5e-07	2547	57	ADM,PRICKLE1,SOCS2,SLC7A5,ANXA3,CHAC1,KIF1A,SPP1,LZTS1,STMN3,MMP24,EDNRB,ID1,JUN,NR3C1,GPC4,VCL,MAP4K4,S100A10,SYNJ2,THY1,NFE2L2,DEGS1,BTBD6,INSM1,ATF4,ERBB2,BMP2,RIPOR2,CLU,VIM,LDB2,NFIB,GPC2,CTTNBP2,NRP2,LRRN3,CENPF,RGS2,BOC,CITED2,EDN1,TRPC4,FEZ1,ANK2,NRCAM,SDC2,PTN,OTX2,ALCAM,STMN2,BMP4,CDH2,LPAR1,POU3F1,LRP2,FEZF1
	23	GO:BP	negative regulation of cell communication	GO:0010648	9.3e-07	1359	39	ADM,PRICKLE1,EGR1,SOCS2,IGFBP3,PRNP,CHAC1,GRB10,STMN3,RGS5,LBH,PID1,RIPK1,SERPINE1,THY1,NFE2L2,PRDM14,ADAR,IFI35,IRS1,BMP2,RIPOR2,SIAH2,CLU,HERPUD1,PPM1B,MCC,RGS2,PIK3IP1,EDN1,BMP4,CDH2,LPAR1,VSNL1,FST,LRP2,CYP26A1,FRZB,DLK1
	24	GO:BP	negative regulation of signaling	GO:0023057	9.3e-07	1359	39	ADM,PRICKLE1,EGR1,SOCS2,IGFBP3,PRNP,CHAC1,GRB10,STMN3,RGS5,LBH,PID1,RIPK1,SERPINE1,THY1,NFE2L2,PRDM14,ADAR,IFI35,IRS1,BMP2,RIPOR2,SIAH2,CLU,HERPUD1,PPM1B,MCC,RGS2,PIK3IP1,EDN1,BMP4,CDH2,LPAR1,VSNL1,FST,LRP2,CYP26A1,FRZB,DLK1
	25	GO:BP	regulation of multicellular organismal process	GO:0051239	9.77e-07	3021	63	ADM,PRICKLE1,EGR1,SOCS2,SLC7A5,ANXA3,PRNP,COL1A1,KDR,ETV4,SPP1,GRB10,STC2,LBH,RIPK1,EDNRB,MYL9,ID1,MAPK13,ZFP36L2,JUN,PDPN,F3,VCL,MAP4K4,S100A10,DES,HLA-B,SERPINE1,THY1,PKM,PLSCR1,NFE2L2,PRDM14,BCOR,STRA6,RFLNB,SHISA9,ATF4,ERBB2,HK1,BMP2,RIPOR2,CLU,NFIB,PPM1B,MCC,NRP2,LRRN3,RGS2,CITED2,EDN1,ANK2,BST2,PTN,OTX2,BMP4,FERMT2,PKDCC,FST,LRP2,FRZB,FEZF1
	26	GO:BP	negative regulation of signal transduction	GO:0009968	1.26e-06	1252	37	ADM,PRICKLE1,EGR1,SOCS2,IGFBP3,PRNP,CHAC1,GRB10,STMN3,RGS5,LBH,PID1,RIPK1,SERPINE1,THY1,NFE2L2,PRDM14,ADAR,IFI35,IRS1,BMP2,RIPOR2,SIAH2,CLU,HERPUD1,PPM1B,MCC,RGS2,PIK3IP1,BMP4,CDH2,LPAR1,FST,LRP2,CYP26A1,FRZB,DLK1
	27	GO:BP	positive regulation of cell motility	GO:2000147	1.49e-06	558	24	ANXA3,COL1A1,KDR,RARRES2,PODXL,JUN,PDPN,F3,MAP4K4,SERPINE1,THY1,NFE2L2,PRDM14,INSM1,FAM110C,MGAT5,BMP2,RIPOR2,NRP2,EDN1,PTN,BMP4,FERMT2,LPAR1
	28	GO:BP	regulation of locomotion	GO:0040012	1.77e-06	1033	33	IGFBP3,ANXA3,COL1A1,KDR,RARRES2,PODXL,MPP1,JUN,PDPN,F3,VCL,MAP4K4,SERPINE1,THY1,NFE2L2,PRDM14,INSM1,FAM110C,MGAT5,BMP2,RIPOR2,LDB2,DACH1,MCC,NRP2,TTLL6,CITED2,EDN1,BST2,PTN,BMP4,FERMT2,LPAR1
	29	GO:BP	regulation of cell migration	GO:0030334	2.06e-06	927	31	IGFBP3,ANXA3,COL1A1,KDR,RARRES2,PODXL,MPP1,JUN,PDPN,F3,VCL,MAP4K4,SERPINE1,THY1,NFE2L2,INSM1,FAM110C,MGAT5,BMP2,RIPOR2,LDB2,DACH1,MCC,NRP2,CITED2,EDN1,BST2,PTN,BMP4,FERMT2,LPAR1
	30	GO:BP	regulation of signal transduction	GO:0009966	2.14e-06	3003	62	ADM,PRICKLE1,EGR1,SOCS2,IGFBP3,PRNP,COL1A1,CHAC1,KDR,INHBE,GRB10,STMN3,FGD5,RGS5,LBH,PID1,RIPK1,JUN,F3,GPC4,MAP4K4,SERPINE1,THY1,PLSCR1,NFE2L2,PRDM14,ADAR,IFI35,TRIM25,FAM110C,SHISA9,MGAT5,IRS1,ERBB2,BMP2,RIPOR2,SIAH2,CLU,HERPUD1,PPM1B,ARHGAP19,GPC2,MCC,RPL37,RGS2,PIK3IP1,IFT81,CITED2,EDN1,SCHIP1,S100A4,BST2,OTX2,BMP4,CDH2,FERMT2,LPAR1,FST,LRP2,CYP26A1,FRZB,DLK1
	31	GO:BP	cellular response to endogenous stimulus	GO:0071495	2.47e-06	1469	40	SERPINB9,EGR1,SOCS2,SLC7A5,PCK2,PRNP,COL1A1,KDR,RARRES2,GRB10,LBH,PID1,RIPK1,ID1,MAPK13,FGFRL1,ZFP36L2,JUN,NR3C1,ZYX,PKM,NFE2L2,PRDM14,GNA14,ATF4,IRS1,ERBB2,BMP2,VIM,NRP2,CITED2,EDN1,FEZ1,OTX2,STMN2,PPP1R1B,BMP4,FERMT2,FST,LRP2
	32	GO:BP	neuron projection development	GO:0031175	2.47e-06	990	32	ADM,PRICKLE1,KIF1A,SPP1,LZTS1,STMN3,ID1,JUN,VCL,MAP4K4,THY1,NFE2L2,ERBB2,RIPOR2,VIM,NFIB,GPC2,NRP2,RGS2,BOC,EDN1,FEZ1,NRCAM,SDC2,PTN,OTX2,ALCAM,STMN2,CDH2,LPAR1,LRP2,FEZF1
	33	GO:BP	epithelial cell differentiation	GO:0030855	2.58e-06	722	27	PCK2,KDR,ETV4,PODXL,TAGLN,LBH,EDNRB,ID1,JUN,PDPN,VCL,SERPINE1,INSM1,ATF4,BMP2,RIPOR2,VIM,FOSL2,NFIB,TDRD7,CNN3,TXNIP,BMP4,CDH2,POU3F1,FST,FRZB
	34	GO:BP	positive regulation of locomotion	GO:0040017	2.62e-06	574	24	ANXA3,COL1A1,KDR,RARRES2,PODXL,JUN,PDPN,F3,MAP4K4,SERPINE1,THY1,NFE2L2,PRDM14,INSM1,FAM110C,MGAT5,BMP2,RIPOR2,NRP2,EDN1,PTN,BMP4,FERMT2,LPAR1
	35	GO:BP	positive regulation of cell migration	GO:0030335	3.13e-06	532	23	ANXA3,COL1A1,KDR,RARRES2,PODXL,JUN,PDPN,F3,MAP4K4,SERPINE1,THY1,NFE2L2,INSM1,FAM110C,MGAT5,BMP2,RIPOR2,NRP2,EDN1,PTN,BMP4,FERMT2,LPAR1
	36	GO:BP	positive regulation of developmental process	GO:0051094	4.34e-06	1310	37	ADM,SOCS2,SLC7A5,IGFBP3,ANXA3,COL1A1,KDR,RARRES2,ETV4,LBH,RIPK1,PDPN,F3,SERPINE1,PKM,NFE2L2,PRDM14,INSM1,ATF4,BMP2,RIPOR2,LRRN3,BOC,CITED2,EDN1,FEZ1,NRCAM,PTN,OTX2,BMP4,FERMT2,LPAR1,PKDCC,FST,LRP2,FRZB,FEZF1
	37	GO:BP	cellular component morphogenesis	GO:0032989	4.81e-06	796	28	PRICKLE1,KIF1A,SPP1,LZTS1,PID1,CSRP1,MYL9,ID1,ACTC1,PDPN,VCL,MAP4K4,THY1,ERBB2,NFIB,NRP2,BOC,EDN1,FEZ1,ANK2,NRCAM,SDC2,PTN,OTX2,ALCAM,CDH2,LRP2,FEZF1
	38	GO:BP	regulation of cell differentiation	GO:0045595	4.82e-06	1568	41	ADM,PRICKLE1,SOCS2,SLC7A5,IGFBP3,COL1A1,KDR,RARRES2,ETV4,SPP1,LBH,RIPK1,EDNRB,ID1,ZFP36L2,PDPN,VCL,S100A10,HLA-B,SERPINE1,THY1,NFE2L2,INSM1,RFLNB,ATF4,ERBB2,BMP2,RIPOR2,RGS2,BOC,EDN1,FEZ1,NRCAM,PTN,BMP4,FERMT2,PKDCC,FST,LRP2,FRZB,FEZF1
	39	GO:BP	neuron development	GO:0048666	6.03e-06	1144	34	ADM,PRICKLE1,KIF1A,SPP1,LZTS1,STMN3,EDNRB,ID1,JUN,VCL,MAP4K4,THY1,NFE2L2,INSM1,ERBB2,RIPOR2,VIM,NFIB,GPC2,NRP2,RGS2,BOC,EDN1,FEZ1,NRCAM,SDC2,PTN,OTX2,ALCAM,STMN2,CDH2,LPAR1,LRP2,FEZF1
	40	GO:BP	muscle structure development	GO:0061061	9.71e-06	664	25	ADM,PRICKLE1,EGR1,IGFBP3,TAGLN,EDNRB,CSRP1,MYL9,FGFRL1,ACTC1,DES,STRA6,ACTN1,BMP2,RIPOR2,JPH1,CENPF,RGS2,BOC,CITED2,EDN1,ANK2,BMP4,CDH2,LRP2
	41	GO:BP	neuron differentiation	GO:0030182	1.01e-05	1415	38	ADM,PRICKLE1,SOCS2,KIF1A,SPP1,LZTS1,STMN3,EDNRB,ID1,JUN,VCL,MAP4K4,THY1,NFE2L2,INSM1,ATF4,ERBB2,BMP2,RIPOR2,VIM,NFIB,GPC2,NRP2,RGS2,BOC,EDN1,FEZ1,NRCAM,SDC2,PTN,OTX2,ALCAM,STMN2,BMP4,CDH2,LPAR1,LRP2,FEZF1
	42	GO:BP	regulation of anatomical structure morphogenesis	GO:0022603	1.05e-05	880	29	ADM,PRICKLE1,ANXA3,KDR,CDC42EP1,KIF1A,SPP1,LZTS1,FGD5,PID1,ID1,PDPN,F3,GPC4,SERPINE1,THY1,PKM,NFE2L2,ERBB2,BMP2,CFDP1,CITED2,EDN1,SDC2,OTX2,BMP4,CDH2,FERMT2,LPAR1
	43	GO:BP	response to external stimulus	GO:0009605	1.12e-05	2900	59	ADM,SERPINB9,VGF,SLC7A5,PCK2,ANXA3,COL1A1,KDR,RARRES2,SPP1,MMP24,MPP1,STC2,RIPK1,EDNRB,NQO1,MAPK13,HERC6,JUN,MX1,F3,ZYX,HLA-B,SERPINE1,PLSCR1,NFE2L2,ADAR,STRA6,IFI35,TRIM25,RBM14,ATF4,ZNFX1,ERBB2,HK1,BMP2,RIPOR2,CLU,VIM,HERC5,NFIB,PPM1B,NRP2,BOC,SDHAF4,CITED2,EDN1,FEZ1,NRCAM,BST2,PTN,OTX2,TXNIP,ALCAM,BMP4,CDH2,LPAR1,CYP26A1,FEZF1
	44	GO:BP	negative regulation of response to stimulus	GO:0048585	1.15e-05	1616	41	ADM,SERPINB9,PRICKLE1,EGR1,SOCS2,IGFBP3,PRNP,CHAC1,SPP1,GRB10,STMN3,RGS5,LBH,PID1,RIPK1,HLA-B,SERPINE1,THY1,NFE2L2,PRDM14,ADAR,IFI35,IRS1,BMP2,RIPOR2,SIAH2,CLU,HERPUD1,PPM1B,MCC,RGS2,PIK3IP1,EDN1,BMP4,CDH2,LPAR1,FST,LRP2,CYP26A1,FRZB,DLK1
	45	GO:BP	regulation of biological quality	GO:0065008	2.54e-05	2964	59	ADM,VGF,PRICKLE1,EGR1,SOCS2,SLC7A5,PCK2,PRNP,KDR,CDC42EP1,KIF1A,SPP1,LZTS1,FGD5,STC2,PID1,EDNRB,CSRP1,MYL9,ZFP36L2,CADPS2,PDPN,NR3C1,F3,GPC4,VCL,SAMD4A,IFI30,SERPINE1,PLSCR1,NFE2L2,GNA14,TAPBP,SHISA9,ATF4,IRS1,ERBB2,BMP2,JPH1,USP28,CLU,KCNAB2,VIM,CFDP1,CTTNBP2,NRP2,LRRN3,RGS2,TTLL6,EDN1,ANK2,NRCAM,PTN,PPP1R1B,CDH2,FERMT2,LPAR1,VSNL1,CYP26A1
	46	GO:BP	regulation of cell population proliferation	GO:0042127	3.59e-05	1682	41	ADM,EGR1,SLC7A5,IGFBP3,PRNP,KDR,LBH,PID1,EDNRB,ID1,FGFRL1,JUN,PDPN,F3,IFI30,IFI35,INSM1,CDCA7L,IRS1,ERBB2,BMP2,RIPOR2,TFDP1,CLU,FOSL2,NFIB,DACH1,CFDP1,MCC,NRP2,CITED2,EDN1,BST2,PTN,TXNIP,BMP4,CDH2,FERMT2,LRP2,FRZB,FEZF1
	47	GO:BP	response to growth factor	GO:0070848	3.66e-05	710	25	EGR1,ANXA3,COL1A1,KDR,GRB10,RIPK1,ID1,FGFRL1,ZFP36L2,JUN,NR3C1,ZYX,PRDM14,ERBB2,BMP2,NRP2,CITED2,EDN1,FEZ1,OTX2,STMN2,BMP4,FERMT2,FST,LRP2
	48	GO:BP	response to hormone	GO:0009725	3.73e-05	875	28	ADM,SERPINB9,VGF,EGR1,SOCS2,PCK2,ANXA3,COL1A1,RARRES2,SPP1,GRB10,STC2,LBH,PID1,EDNRB,NQO1,ZFP36L2,NR3C1,PKM,NFE2L2,TRIM25,RBM14,IRS1,CITED2,EDN1,TXNIP,BMP4,LRP2
	49	GO:BP	enzyme-linked receptor protein signaling pathway	GO:0007167	3.74e-05	990	30	PRICKLE1,EGR1,SOCS2,IGFBP3,COL1A1,KDR,INHBE,RARRES2,GRB10,PID1,ID1,FGFRL1,JUN,F3,ZYX,PRDM14,RBM14,IRS1,ERBB2,BMP2,VIM,NRP2,CITED2,PTN,OTX2,TXNIP,BMP4,FERMT2,FST,LRP2
	50	GO:BP	programmed cell death	GO:0012501	3.84e-05	1961	45	ADM,SERPINB9,PRICKLE1,EGR1,SOCS2,SLC7A5,IGFBP3,PRNP,CHAC1,KDR,RIPK1,EDNRB,ID1,NQO1,ACTC1,JUN,MX1,PDPN,NR3C1,MAP4K4,SERPINE1,PKM,PLSCR1,NFE2L2,ADAR,ATF4,ERBB2,ACTN1,BMP2,SIAH2,USP28,TFDP1,CLU,HERPUD1,CFDP1,SHF,FAM162A,DRAM2,CITED2,EDN1,TXNIP,BMP4,LPAR1,LRP2,FRZB
	51	GO:BP	generation of neurons	GO:0048699	3.91e-05	1488	38	ADM,PRICKLE1,SOCS2,KIF1A,SPP1,LZTS1,STMN3,EDNRB,ID1,JUN,VCL,MAP4K4,THY1,NFE2L2,INSM1,ATF4,ERBB2,BMP2,RIPOR2,VIM,NFIB,GPC2,NRP2,RGS2,BOC,EDN1,FEZ1,NRCAM,SDC2,PTN,OTX2,ALCAM,STMN2,BMP4,CDH2,LPAR1,LRP2,FEZF1
	52	GO:BP	apoptotic process	GO:0006915	4.76e-05	1905	44	ADM,SERPINB9,PRICKLE1,EGR1,SOCS2,SLC7A5,IGFBP3,PRNP,CHAC1,KDR,RIPK1,EDNRB,ID1,NQO1,ACTC1,JUN,MX1,PDPN,NR3C1,MAP4K4,SERPINE1,PLSCR1,NFE2L2,ADAR,ATF4,ERBB2,ACTN1,BMP2,SIAH2,USP28,TFDP1,CLU,HERPUD1,CFDP1,SHF,FAM162A,DRAM2,CITED2,EDN1,TXNIP,BMP4,LPAR1,LRP2,FRZB
	53	GO:BP	cell projection organization	GO:0030030	5.46e-05	1573	39	ADM,PRICKLE1,PRNP,CDC42EP1,KIF1A,SPP1,PODXL,LZTS1,STMN3,FGD5,ID1,JUN,PDPN,VCL,MAP4K4,THY1,NFE2L2,FAM110C,ERBB2,RIPOR2,VIM,NFIB,GPC2,NRP2,RGS2,BOC,IFT81,EDN1,FEZ1,NRCAM,SDC2,PTN,OTX2,ALCAM,STMN2,CDH2,LPAR1,LRP2,FEZF1
	54	GO:BP	cell death	GO:0008219	5.68e-05	2129	47	ADM,SERPINB9,PRICKLE1,EGR1,SOCS2,SLC7A5,IGFBP3,PRNP,CHAC1,KDR,RIPK1,EDNRB,ID1,NQO1,ACTC1,JUN,MX1,PDPN,NR3C1,MAP4K4,SERPINE1,PKM,PLSCR1,NFE2L2,ADAR,ATF4,ERBB2,ACTN1,BMP2,SIAH2,USP28,TFDP1,CLU,HERPUD1,FOSL2,CFDP1,SHF,FAM162A,DRAM2,CITED2,EDN1,TXNIP,BMP4,FERMT2,LPAR1,LRP2,FRZB
	55	GO:BP	response to wounding	GO:0009611	6.73e-05	576	22	ADM,COL1A1,KDR,SPP1,CSRP1,MYL9,ZFP36L2,JUN,PDPN,F3,VCL,S100A10,SERPINE1,THY1,PLSCR1,NFE2L2,NMNAT3,ERBB2,EDN1,AHNAK,PTN,FERMT2
	56	GO:BP	cellular response to growth factor stimulus	GO:0071363	6.89e-05	680	24	EGR1,COL1A1,KDR,GRB10,RIPK1,ID1,FGFRL1,ZFP36L2,JUN,NR3C1,ZYX,PRDM14,ERBB2,BMP2,NRP2,CITED2,EDN1,FEZ1,OTX2,STMN2,BMP4,FERMT2,FST,LRP2
	57	GO:BP	plasma membrane bounded cell projection organization	GO:0120036	8.86e-05	1535	38	ADM,PRICKLE1,PRNP,CDC42EP1,KIF1A,SPP1,PODXL,LZTS1,STMN3,FGD5,ID1,JUN,PDPN,VCL,MAP4K4,THY1,NFE2L2,ERBB2,RIPOR2,VIM,NFIB,GPC2,NRP2,RGS2,BOC,IFT81,EDN1,FEZ1,NRCAM,SDC2,PTN,OTX2,ALCAM,STMN2,CDH2,LPAR1,LRP2,FEZF1
	58	GO:BP	cell part morphogenesis	GO:0032990	9.31e-05	691	24	PRICKLE1,KIF1A,SPP1,LZTS1,PID1,ID1,PDPN,VCL,MAP4K4,THY1,ERBB2,NFIB,NRP2,BOC,EDN1,FEZ1,NRCAM,SDC2,PTN,OTX2,ALCAM,CDH2,LRP2,FEZF1
	59	GO:BP	anatomical structure formation involved in morphogenesis	GO:0048646	0.000140912	1174	32	ADM,PRICKLE1,ANXA3,COL1A1,KDR,PODXL,CSRP1,MYL9,ID1,ACTC1,JUN,PDPN,F3,SERPINE1,THY1,PKM,NFE2L2,PRDM14,STRA6,ERBB2,ACTN1,BMP2,RIPOR2,NFIB,NRP2,CITED2,EDN1,ANK2,NRCAM,OTX2,BMP4,LRP2
	60	GO:BP	cell morphogenesis involved in differentiation	GO:0000904	0.000180071	662	23	PRICKLE1,KIF1A,SPP1,LZTS1,ID1,VCL,THY1,ATF4,ERBB2,ACTN1,RIPOR2,NFIB,NRP2,BOC,EDN1,FEZ1,NRCAM,SDC2,PTN,OTX2,ALCAM,CDH2,FEZF1
	61	GO:BP	intracellular signal transduction	GO:0035556	0.000199547	2669	53	ADM,SOCS2,IGFBP3,PRNP,CHAC1,KDR,CDC42EP1,INHBE,GRB10,STMN3,FGD5,LBH,RIPK1,EDNRB,MAPK13,ZFP36L2,JUN,PDPN,F3,MAP4K4,NFE2L2,IFI35,TRIM25,RBM14,FAM110C,ATF4,IRS1,ERBB2,BMP2,RIPOR2,SIAH2,USP28,CLU,HERPUD1,VIM,PPM1B,ARHGAP19,RPL37,CENPF,RGS2,PIK3IP1,RGL1,EDN1,SCHIP1,S100A4,ANK2,BST2,PPP1R1B,BMP4,CDH2,FERMT2,LPAR1,LRP2
	62	GO:BP	plasma membrane bounded cell projection morphogenesis	GO:0120039	0.000200574	666	23	PRICKLE1,KIF1A,SPP1,LZTS1,ID1,PDPN,VCL,MAP4K4,THY1,ERBB2,NFIB,NRP2,BOC,EDN1,FEZ1,NRCAM,SDC2,PTN,OTX2,ALCAM,CDH2,LRP2,FEZF1
	63	GO:BP	cell projection morphogenesis	GO:0048858	0.00022924	671	23	PRICKLE1,KIF1A,SPP1,LZTS1,ID1,PDPN,VCL,MAP4K4,THY1,ERBB2,NFIB,NRP2,BOC,EDN1,FEZ1,NRCAM,SDC2,PTN,OTX2,ALCAM,CDH2,LRP2,FEZF1
	64	GO:BP	regulation of apoptotic process	GO:0042981	0.000231984	1459	36	ADM,SERPINB9,EGR1,SOCS2,SLC7A5,IGFBP3,PRNP,KDR,RIPK1,EDNRB,ID1,NQO1,ACTC1,JUN,PDPN,NR3C1,MAP4K4,SERPINE1,NFE2L2,ADAR,ATF4,ERBB2,ACTN1,BMP2,SIAH2,CLU,HERPUD1,CFDP1,FAM162A,CITED2,EDN1,TXNIP,BMP4,LPAR1,LRP2,FRZB
	65	GO:BP	animal organ morphogenesis	GO:0009887	0.000234012	1076	30	ADM,PRICKLE1,SLC7A5,COL1A1,KDR,FGFRL1,ACTC1,JUN,NR3C1,GPC4,SERPINE1,THY1,BCOR,STRA6,RFLNB,ATF4,BMP2,RIPOR2,NFIB,NRP2,TDRD7,CITED2,EDN1,PTN,BMP4,CDH2,FST,LRP2,SP5,FRZB
	66	GO:BP	cellular response to organic substance	GO:0071310	0.000255503	2019	44	SERPINB9,EGR1,SOCS2,SLC7A5,HSPB8,PCK2,PRNP,COL1A1,RARRES2,MT2A,SPP1,GRB10,STC2,LBH,PID1,RIPK1,EDNRB,ID1,MAPK13,ZFP36L2,JUN,MX1,NR3C1,F3,ZYX,SERPINE1,PKM,NFE2L2,ADAR,GNA14,TRIM25,ATF4,IRS1,BMP2,RIPOR2,HERPUD1,VIM,NRP2,EDN1,PPP1R1B,BMP4,LPAR1,VSNL1,SP5
	67	GO:BP	regulation of cellular component organization	GO:0051128	0.000259058	2462	50	SOCS2,IGFBP3,PRNP,KDR,CDC42EP1,KIF1A,SPP1,PODXL,LZTS1,STMN3,PID1,ID1,PDPN,GPC4,VCL,MAP4K4,S100A10,SERPINE1,THY1,PLSCR1,NFE2L2,INSM1,RBM14,FAM110C,ERBB2,BMP2,RIPOR2,CLU,VIM,GPC2,CTTNBP2,NRP2,LRRN3,FAM162A,PTTG1,CENPF,RGS2,EDN1,FEZ1,NRCAM,SDC2,BST2,AHNAK,PTN,STMN2,BMP4,CDH2,FERMT2,LPAR1,FRZB
	68	GO:BP	cellular response to chemical stimulus	GO:0070887	0.000378058	2722	53	SERPINB9,EGR1,SOCS2,SLC7A5,HSPB8,PCK2,PRNP,COL1A1,KDR,RARRES2,MT2A,SPP1,GRB10,MPP1,STC2,LBH,PID1,RIPK1,EDNRB,ID1,NQO1,MAPK13,ZFP36L2,ETV5,JUN,MX1,NR3C1,F3,ZYX,SERPINE1,PKM,NFE2L2,ADAR,GNA14,TRIM25,MT1F,ATF4,IRS1,BMP2,RIPOR2,HERPUD1,VIM,NRP2,FAM162A,CITED2,EDN1,PTN,PPP1R1B,BMP4,LPAR1,VSNL1,SP5,CYP26A1
	69	GO:BP	regulation of programmed cell death	GO:0043067	0.000394783	1491	36	ADM,SERPINB9,EGR1,SOCS2,SLC7A5,IGFBP3,PRNP,KDR,RIPK1,EDNRB,ID1,NQO1,ACTC1,JUN,PDPN,NR3C1,MAP4K4,SERPINE1,NFE2L2,ADAR,ATF4,ERBB2,ACTN1,BMP2,SIAH2,CLU,HERPUD1,CFDP1,FAM162A,CITED2,EDN1,TXNIP,BMP4,LPAR1,LRP2,FRZB
	70	GO:BP	cell morphogenesis involved in neuron differentiation	GO:0048667	0.000454959	590	21	PRICKLE1,KIF1A,SPP1,LZTS1,ID1,VCL,THY1,ERBB2,RIPOR2,NFIB,NRP2,BOC,EDN1,FEZ1,NRCAM,SDC2,PTN,OTX2,ALCAM,CDH2,FEZF1
	71	GO:BP	cell population proliferation	GO:0008283	0.000492363	1994	43	ADM,EGR1,SLC7A5,IGFBP3,PRNP,KDR,LBH,PID1,EDNRB,ID1,FGFRL1,JUN,PDPN,F3,IFI30,IFI35,INSM1,CDCA7L,IRS1,ERBB2,BMP2,RIPOR2,USP28,TFDP1,CLU,FOSL2,NFIB,DACH1,CFDP1,MCC,NRP2,CITED2,EDN1,BST2,PTN,TXNIP,BMP4,CDH2,FERMT2,FST,LRP2,FRZB,FEZF1
	72	GO:BP	neuron projection morphogenesis	GO:0048812	0.000545809	650	22	PRICKLE1,KIF1A,SPP1,LZTS1,ID1,VCL,MAP4K4,THY1,ERBB2,NFIB,NRP2,BOC,EDN1,FEZ1,NRCAM,SDC2,PTN,OTX2,ALCAM,CDH2,LRP2,FEZF1
	73	GO:BP	mesenchyme development	GO:0060485	0.000594252	310	15	PRICKLE1,COL1A1,EDNRB,ACTC1,PDPN,RFLNB,BMP2,NRP2,CITED2,EDN1,S100A4,BMP4,CDH2,FERMT2,FRZB
	74	GO:BP	regulation of cell projection organization	GO:0031344	0.0006378	656	22	PRNP,CDC42EP1,KIF1A,SPP1,PODXL,LZTS1,ID1,PDPN,THY1,NFE2L2,FAM110C,RIPOR2,VIM,GPC2,RGS2,FEZ1,NRCAM,SDC2,PTN,STMN2,CDH2,LPAR1
	75	GO:BP	cell adhesion	GO:0007155	0.000737313	1530	36	PRICKLE1,PRNP,COL1A1,KDR,CDC42EP1,SPP1,PODXL,MMP24,CSRP1,MYL9,ID1,FGFRL1,PDPN,GPC4,VCL,ZYX,MAP4K4,S100A10,SERPINE1,THY1,ERBB2,ACTN1,BMP2,RIPOR2,CFDP1,NRP2,CNN3,BOC,CITED2,FEZ1,NRCAM,ALCAM,BMP4,CDH2,FERMT2,CDH6
	76	GO:BP	regulation of multicellular organismal development	GO:2000026	0.00089393	1407	34	ADM,SLC7A5,ANXA3,KDR,ETV4,SPP1,RIPK1,ID1,ZFP36L2,F3,VCL,S100A10,HLA-B,SERPINE1,THY1,PKM,NFE2L2,BCOR,RFLNB,ATF4,ERBB2,BMP2,LRRN3,RGS2,CITED2,EDN1,PTN,OTX2,BMP4,PKDCC,FST,LRP2,FRZB,FEZF1
	77	GO:BP	positive regulation of cell differentiation	GO:0045597	0.00108977	849	25	ADM,SOCS2,SLC7A5,IGFBP3,COL1A1,KDR,RARRES2,ETV4,RIPK1,PDPN,SERPINE1,INSM1,BMP2,RIPOR2,BOC,EDN1,FEZ1,NRCAM,PTN,BMP4,FERMT2,PKDCC,LRP2,FRZB,FEZF1
	78	GO:BP	vasculature development	GO:0001944	0.00118913	737	23	ADM,PRICKLE1,EGR1,ANXA3,COL1A1,KDR,ID1,JUN,PDPN,F3,SERPINE1,THY1,PKM,NFE2L2,STRA6,ERBB2,NRP2,CITED2,EDN1,NRCAM,BMP4,CDH2,LRP2
	79	GO:BP	mesenchymal cell differentiation	GO:0048762	0.00121247	243	13	COL1A1,EDNRB,PDPN,RFLNB,BMP2,NRP2,CITED2,EDN1,S100A4,BMP4,CDH2,FERMT2,FRZB
	80	GO:BP	stem cell differentiation	GO:0048863	0.00139282	246	13	PRICKLE1,LBH,EDNRB,ZFP36L2,NFE2L2,NRP2,CITED2,EDN1,PTN,SOX21,BMP4,CDH2,FRZB
	81	GO:BP	regulation of cell death	GO:0010941	0.00154652	1648	37	ADM,SERPINB9,EGR1,SOCS2,SLC7A5,IGFBP3,PRNP,KDR,RIPK1,EDNRB,ID1,NQO1,ACTC1,JUN,PDPN,NR3C1,MAP4K4,SERPINE1,NFE2L2,ADAR,ATF4,ERBB2,ACTN1,BMP2,SIAH2,CLU,HERPUD1,CFDP1,FAM162A,CITED2,EDN1,TXNIP,BMP4,FERMT2,LPAR1,LRP2,FRZB
	82	GO:BP	regulation of plasma membrane bounded cell projection organization	GO:0120035	0.00179371	642	21	PRNP,CDC42EP1,KIF1A,SPP1,PODXL,LZTS1,ID1,PDPN,THY1,NFE2L2,RIPOR2,VIM,GPC2,RGS2,FEZ1,NRCAM,SDC2,PTN,STMN2,CDH2,LPAR1
	83	GO:BP	response to stress	GO:0006950	0.00185129	4017	67	ADM,SERPINB9,VGF,EGR1,NIBAN1,SLC7A5,HSPB8,PCK2,ANXA3,PRNP,COL1A1,CHAC1,KDR,RARRES2,MT2A,SPP1,STC2,RIPK1,EDNRB,CSRP1,MYL9,NQO1,MAPK13,ZFP36L2,ETV5,JUN,MX1,PDPN,NR3C1,F3,VCL,ZYX,MAP4K4,S100A10,HLA-B,SERPINE1,THY1,PLSCR1,NFE2L2,ADAR,NMNAT3,IFI35,TRIM25,RBM14,MT1F,ATF4,ZNFX1,ERBB2,HK1,BMP2,USP28,CLU,HERPUD1,VIM,HERC5,PPM1B,FAM162A,PTTG1,SDHAF4,CITED2,EDN1,BST2,AHNAK,PTN,TXNIP,BMP4,FERMT2
	84	GO:BP	circulatory system development	GO:0072359	0.00187778	1123	29	ADM,PRICKLE1,EGR1,ANXA3,COL1A1,KDR,ID1,FGFRL1,ACTC1,JUN,PDPN,F3,SERPINE1,THY1,PKM,NFE2L2,BCOR,STRA6,ERBB2,BMP2,NRP2,RGS2,CITED2,EDN1,ANK2,NRCAM,BMP4,CDH2,LRP2
	85	GO:BP	response to organonitrogen compound	GO:0010243	0.00189648	1060	28	ADM,VGF,EGR1,SOCS2,SLC7A5,PCK2,PRNP,COL1A1,RARRES2,GRB10,STC2,PID1,EDNRB,ID1,NQO1,MAPK13,JUN,PKM,NFE2L2,GNA14,TRIM25,ATF4,IRS1,HERPUD1,VIM,RGS2,EDN1,PPP1R1B
	86	GO:BP	blood vessel development	GO:0001568	0.00217548	706	22	ADM,PRICKLE1,EGR1,ANXA3,COL1A1,KDR,ID1,JUN,F3,SERPINE1,THY1,PKM,NFE2L2,STRA6,ERBB2,NRP2,CITED2,EDN1,NRCAM,BMP4,CDH2,LRP2
	87	GO:BP	negative regulation of cell death	GO:0060548	0.00219269	1005	27	SERPINB9,SOCS2,SLC7A5,PRNP,KDR,RIPK1,EDNRB,ID1,NQO1,ACTC1,JUN,PDPN,MAP4K4,SERPINE1,NFE2L2,ADAR,ATF4,ERBB2,SIAH2,CLU,HERPUD1,CFDP1,CITED2,EDN1,BMP4,FERMT2,LRP2
	88	GO:BP	homeostatic process	GO:0042592	0.00221791	1673	37	ADM,VGF,PRICKLE1,EGR1,PCK2,PRNP,KDR,MT2A,SPP1,GRB10,STC2,EDNRB,SLC46A1,ID1,NQO1,VCL,THY1,NFE2L2,PRDM14,ADAR,MT1F,ATF4,IRS1,HK1,JPH1,HERPUD1,LDB2,NFIB,TSPOAP1,DRAM2,CITED2,EDN1,TRPC4,ANK2,BMP4,CDH2,VSNL1
	89	GO:BP	negative regulation of apoptotic process	GO:0043066	0.00227276	884	25	SERPINB9,SOCS2,SLC7A5,PRNP,KDR,RIPK1,EDNRB,ID1,NQO1,ACTC1,JUN,PDPN,MAP4K4,SERPINE1,NFE2L2,ADAR,ERBB2,SIAH2,CLU,HERPUD1,CFDP1,CITED2,EDN1,BMP4,LRP2
	90	GO:BP	cell surface receptor signaling pathway	GO:0007166	0.00249595	2890	53	PRICKLE1,EGR1,SOCS2,IGFBP3,PRNP,COL1A1,CHAC1,KDR,INHBE,RARRES2,GRB10,PID1,RIPK1,EDNRB,ID1,FGFRL1,JUN,MX1,F3,GPC4,ZYX,SERPINE1,THY1,PLSCR1,PRDM14,ADAR,IFI35,RBM14,MGAT5,IRS1,ERBB2,BMP2,SIAH2,VIM,PPM1B,GPC2,MCC,NRP2,BOC,IFT81,CITED2,EDN1,PTN,OTX2,TXNIP,BMP4,CDH2,FERMT2,FST,CDH6,LRP2,FRZB,DLK1
	91	GO:BP	negative regulation of cellular metabolic process	GO:0031324	0.00254549	2194	44	PRICKLE1,EGR1,NIBAN1,SLC7A5,IGFBP3,PRNP,LZTS1,GRB10,LBH,PID1,EDNRB,ID1,ZFP36L2,ETV5,JUN,NR3C1,SAMD4A,RIOX2,THY1,PRDM14,ADAR,BCOR,INSM1,ATF4,MGAT5,BMP2,SIAH2,LDB2,NFIB,DACH1,CENPF,BTAF1,RGS2,H1-0,PIK3IP1,CITED2,EDN1,FEZ1,TXNIP,PPP1R1B,BMP4,FST,SP5,FEZF1
	92	GO:BP	tube development	GO:0035295	0.00283337	1082	28	ADM,PRICKLE1,ANXA3,KDR,RARRES2,PODXL,EDNRB,ID1,JUN,PDPN,NR3C1,F3,SERPINE1,THY1,PKM,NFE2L2,STRA6,ERBB2,BMP2,NFIB,NRP2,CITED2,EDN1,NRCAM,BMP4,CDH2,PKDCC,LRP2
	93	GO:BP	negative regulation of programmed cell death	GO:0043069	0.00346372	905	25	SERPINB9,SOCS2,SLC7A5,PRNP,KDR,RIPK1,EDNRB,ID1,NQO1,ACTC1,JUN,PDPN,MAP4K4,SERPINE1,NFE2L2,ADAR,ERBB2,SIAH2,CLU,HERPUD1,CFDP1,CITED2,EDN1,BMP4,LRP2
	94	GO:BP	response to peptide	GO:1901652	0.00357932	507	18	ADM,VGF,EGR1,SOCS2,PCK2,PRNP,COL1A1,RARRES2,GRB10,STC2,PID1,EDNRB,ID1,PKM,NFE2L2,IRS1,VIM,EDN1
	95	GO:BP	gliogenesis	GO:0042063	0.00488108	320	14	SLC7A5,MMP24,NR3C1,ERBB2,BMP2,CLU,VIM,NFIB,TRPC4,PTN,CDH2,LPAR1,POU3F1,LRP2
	96	GO:BP	chemotaxis	GO:0006935	0.0053297	631	20	KDR,RARRES2,MPP1,EDNRB,F3,SERPINE1,ERBB2,RIPOR2,NFIB,NRP2,BOC,EDN1,FEZ1,NRCAM,PTN,OTX2,ALCAM,BMP4,LPAR1,FEZF1
	97	GO:BP	glial cell differentiation	GO:0010001	0.00536621	235	12	MMP24,NR3C1,ERBB2,BMP2,CLU,VIM,NFIB,TRPC4,PTN,CDH2,LPAR1,POU3F1
	98	GO:BP	tube morphogenesis	GO:0035239	0.00547221	867	24	ADM,PRICKLE1,ANXA3,KDR,PODXL,ID1,JUN,NR3C1,F3,SERPINE1,THY1,PKM,NFE2L2,STRA6,ERBB2,BMP2,NFIB,NRP2,CITED2,EDN1,NRCAM,BMP4,CDH2,LRP2
	99	GO:BP	taxis	GO:0042330	0.00558974	633	20	KDR,RARRES2,MPP1,EDNRB,F3,SERPINE1,ERBB2,RIPOR2,NFIB,NRP2,BOC,EDN1,FEZ1,NRCAM,PTN,OTX2,ALCAM,BMP4,LPAR1,FEZF1
	100	GO:BP	response to organic cyclic compound	GO:0014070	0.00617362	935	25	ADM,VGF,EGR1,SOCS2,PCK2,ANXA3,COL1A1,SPP1,STC2,LBH,EDNRB,ID1,NQO1,ZFP36L2,NR3C1,GNA14,TRIM25,ATF4,BMP2,EDN1,TXNIP,PPP1R1B,BMP4,FST,SP5
	101	GO:BP	regulation of molecular function	GO:0065009	0.00668555	2586	48	SERPINB9,EGR1,ANXA3,PRNP,KDR,STMN3,FGD5,RIPK1,EDNRB,ID1,NQO1,JUN,F3,MAP4K4,S100A10,SERPINE1,THY1,PLSCR1,ADAR,TRIM25,SHISA9,MGAT5,IRS1,SLCO3A1,ERBB2,BMP2,RIPOR2,SIAH2,JPH1,TFDP1,CLU,HERC5,LDB2,RPL37,FAM162A,BTAF1,RGS2,SDHAF4,H1-0,PIK3IP1,RGL1,EDN1,ANK2,AHNAK,PPP1R1B,BMP4,FERMT2,LPAR1
	102	GO:BP	negative regulation of protein metabolic process	GO:0051248	0.00689038	1004	26	SERPINB9,NIBAN1,IGFBP3,PRNP,CHAC1,PID1,EDNRB,NQO1,ZFP36L2,JUN,SAMD4A,SERPINE1,THY1,ADAR,BCOR,INSM1,ATF4,MGAT5,BMP2,SIAH2,CLU,RPL37,RGS2,EDN1,PPP1R1B,BMP4
	103	GO:BP	response to nitrogen compound	GO:1901698	0.00722136	1136	28	ADM,VGF,EGR1,SOCS2,SLC7A5,PCK2,PRNP,COL1A1,RARRES2,GRB10,STC2,PID1,EDNRB,ID1,NQO1,MAPK13,JUN,PKM,NFE2L2,GNA14,TRIM25,ATF4,IRS1,HERPUD1,VIM,RGS2,EDN1,PPP1R1B
	104	GO:BP	negative regulation of nitrogen compound metabolic process	GO:0051172	0.00852883	2374	45	SERPINB9,PRICKLE1,EGR1,NIBAN1,IGFBP3,PRNP,CHAC1,LBH,PID1,EDNRB,ID1,NQO1,ZFP36L2,ETV5,JUN,NR3C1,SAMD4A,SERPINE1,RIOX2,THY1,PRDM14,ADAR,BCOR,INSM1,ATF4,MGAT5,BMP2,SIAH2,CLU,LDB2,NFIB,DACH1,RPL37,CENPF,BTAF1,RGS2,H1-0,CITED2,EDN1,TXNIP,PPP1R1B,BMP4,FST,SP5,FEZF1
	105	GO:BP	negative regulation of cell population proliferation	GO:0008285	0.00853355	709	21	ADM,IGFBP3,PRNP,FGFRL1,JUN,PDPN,IFI30,IFI35,INSM1,ERBB2,BMP2,RIPOR2,TFDP1,NFIB,DACH1,MCC,CITED2,PTN,BMP4,FRZB,FEZF1
	106	GO:BP	positive regulation of multicellular organismal process	GO:0051240	0.00903669	1704	36	ADM,EGR1,SLC7A5,ANXA3,COL1A1,KDR,ETV4,SPP1,GRB10,LBH,RIPK1,EDNRB,MAPK13,PDPN,F3,SERPINE1,THY1,PKM,NFE2L2,PRDM14,STRA6,ATF4,HK1,BMP2,CLU,LRRN3,RGS2,CITED2,EDN1,PTN,OTX2,BMP4,FERMT2,PKDCC,FST,LRP2
	107	GO:BP	regulation of macromolecule biosynthetic process	GO:0010556	0.0107693	3958	64	PRICKLE1,EGR1,NIBAN1,ANXA3,PRNP,COL1A1,KDR,ETV4,SPP1,GRB10,FOXI3,LBH,PID1,RIPK1,EDNRB,VGLL3,ID1,ZFP36L2,ETV5,JUN,NR3C1,S100A10,SAMD4A,RIOX2,PKM,PLSCR1,NFE2L2,NECAB1,PRDM14,BCOR,INSM1,TRIM25,RBM14,CDCA7L,ZNF860,ATF4,IRS1,SLCO3A1,ERBB2,ACTN1,SP110,BMP2,SIAH2,TFDP1,CLU,VIM,FOSL2,LDB2,NFIB,DACH1,ZNHIT3,CENPF,BTAF1,RGS2,CITED2,EDN1,OTX2,TXNIP,SOX21,BMP4,POU3F1,FST,SP5,FEZF1
	108	GO:BP	cellular response to organonitrogen compound	GO:0071417	0.0109041	662	20	EGR1,SOCS2,SLC7A5,PCK2,PRNP,COL1A1,RARRES2,GRB10,PID1,ID1,MAPK13,JUN,PKM,NFE2L2,GNA14,ATF4,IRS1,VIM,EDN1,PPP1R1B
	109	GO:BP	regulation of neuron projection development	GO:0010975	0.0130312	449	16	KIF1A,SPP1,LZTS1,ID1,THY1,NFE2L2,VIM,GPC2,RGS2,FEZ1,NRCAM,SDC2,PTN,STMN2,CDH2,LPAR1
	110	GO:BP	regulation of protein metabolic process	GO:0051246	0.0137213	2496	46	SERPINB9,PRICKLE1,EGR1,NIBAN1,IGFBP3,PRNP,CHAC1,KDR,INHBE,RARRES2,PID1,RIPK1,EDNRB,NQO1,ZFP36L2,JUN,F3,S100A10,SAMD4A,SERPINE1,THY1,PKM,NFE2L2,NECAB1,ADAR,BCOR,INSM1,ATF4,MGAT5,SLCO3A1,ERBB2,BMP2,SIAH2,CLU,HERPUD1,VIM,HERC5,RPL37,FAM162A,RGS2,LDLRAD3,EDN1,PPP1R1B,BMP4,FERMT2,LRP2
	111	GO:BP	response to lipid	GO:0033993	0.0138789	916	24	ADM,SOCS2,SLC7A5,PCK2,ANXA3,COL1A1,SPP1,STC2,LBH,PID1,EDNRB,NQO1,ZFP36L2,NR3C1,SERPINE1,STRA6,TRIM25,IRS1,VIM,EDN1,TXNIP,BMP4,LPAR1,CYP26A1
	112	GO:BP	negative regulation of phosphorylation	GO:0042326	0.0141282	351	14	NIBAN1,IGFBP3,PRNP,GRB10,PID1,JUN,THY1,ADAR,INSM1,BMP2,RGS2,PIK3IP1,PPP1R1B,BMP4
	113	GO:BP	epithelial cell development	GO:0002064	0.0144177	216	11	KDR,PODXL,EDNRB,VCL,INSM1,ATF4,VIM,FOSL2,BMP4,CDH2,FRZB
	114	GO:BP	regulation of phosphorylation	GO:0042325	0.0149751	1181	28	EGR1,NIBAN1,IGFBP3,PRNP,KDR,INHBE,RARRES2,GRB10,PID1,RIPK1,EDNRB,JUN,THY1,ADAR,INSM1,IRS1,SLCO3A1,ERBB2,BMP2,CLU,HERC5,LDB2,RGS2,PIK3IP1,EDN1,PPP1R1B,BMP4,FERMT2
	115	GO:BP	blood vessel morphogenesis	GO:0048514	0.0151111	619	19	ADM,ANXA3,KDR,ID1,JUN,F3,SERPINE1,THY1,PKM,NFE2L2,STRA6,ERBB2,NRP2,CITED2,EDN1,NRCAM,BMP4,CDH2,LRP2
	116	GO:BP	axon development	GO:0061564	0.015643	509	17	PRICKLE1,SPP1,JUN,VCL,THY1,ERBB2,NFIB,NRP2,BOC,EDN1,FEZ1,NRCAM,PTN,OTX2,ALCAM,CDH2,FEZF1
	117	GO:BP	regulation of biosynthetic process	GO:0009889	0.0157489	4177	66	ADM,PRICKLE1,EGR1,NIBAN1,ANXA3,PRNP,COL1A1,KDR,ETV4,SPP1,GRB10,FOXI3,STC2,LBH,PID1,RIPK1,EDNRB,VGLL3,ID1,ZFP36L2,ETV5,JUN,NR3C1,S100A10,SAMD4A,RIOX2,PKM,PLSCR1,NFE2L2,NECAB1,PRDM14,BCOR,INSM1,TRIM25,RBM14,CDCA7L,ZNF860,ATF4,IRS1,SLCO3A1,ERBB2,ACTN1,SP110,BMP2,SIAH2,TFDP1,CLU,VIM,FOSL2,LDB2,NFIB,DACH1,ZNHIT3,CENPF,BTAF1,RGS2,CITED2,EDN1,OTX2,TXNIP,SOX21,BMP4,POU3F1,FST,SP5,FEZF1
	118	GO:BP	cell junction organization	GO:0034330	0.0164066	740	21	PRICKLE1,PRNP,KDR,KIF1A,LZTS1,PDZRN3,GPC4,VCL,MAP4K4,S100A10,THY1,ERBB2,ACTN1,CTTNBP2,NRP2,LRRN3,ANK2,NRCAM,CDH2,FERMT2,CDH6
	119	GO:BP	negative regulation of phosphate metabolic process	GO:0045936	0.0171084	407	15	NIBAN1,IGFBP3,PRNP,GRB10,PID1,JUN,THY1,ADAR,INSM1,MGAT5,BMP2,RGS2,PIK3IP1,PPP1R1B,BMP4
	120	GO:BP	negative regulation of phosphorus metabolic process	GO:0010563	0.0176143	408	15	NIBAN1,IGFBP3,PRNP,GRB10,PID1,JUN,THY1,ADAR,INSM1,MGAT5,BMP2,RGS2,PIK3IP1,PPP1R1B,BMP4
	121	GO:BP	positive regulation of macromolecule metabolic process	GO:0010604	0.0234009	3535	58	PRICKLE1,EGR1,NIBAN1,SLC7A5,ANXA3,PRNP,COL1A1,KDR,INHBE,RARRES2,ETV4,SPP1,LBH,PID1,RIPK1,EDNRB,ID1,MAPK13,ZFP36L2,ACTC1,ETV5,JUN,NR3C1,F3,S100A10,SAMD4A,SERPINE1,PKM,PLSCR1,NFE2L2,ADAR,TRIM25,RBM14,ATF4,IRS1,SLCO3A1,ERBB2,HK1,ACTN1,BMP2,TFDP1,CLU,HERPUD1,VIM,FOSL2,LDB2,NFIB,FAM162A,CITED2,EDN1,ANK2,OTX2,SOX21,BMP4,FERMT2,POU3F1,LRP2,FEZF1
	122	GO:BP	phosphorylation	GO:0016310	0.0258761	1787	36	EGR1,NIBAN1,IGFBP3,PCK2,PRNP,KDR,INHBE,RARRES2,GRB10,PID1,RIPK1,EDNRB,MAPK13,JUN,MAP4K4,THY1,PKM,ADAR,INSM1,IRS1,SLCO3A1,ERBB2,HK1,BMP2,CLU,HERC5,LDB2,CKMT1B,CDC42BPA,RGS2,PIK3IP1,EDN1,PPP1R1B,BMP4,FERMT2,PKDCC
	123	GO:BP	cellular response to nitrogen compound	GO:1901699	0.0262324	703	20	EGR1,SOCS2,SLC7A5,PCK2,PRNP,COL1A1,RARRES2,GRB10,PID1,ID1,MAPK13,JUN,PKM,NFE2L2,GNA14,ATF4,IRS1,VIM,EDN1,PPP1R1B
	124	GO:BP	response to oxygen-containing compound	GO:1901700	0.0288579	1796	36	ADM,VGF,EGR1,SOCS2,SLC7A5,PCK2,PRNP,COL1A1,RARRES2,SPP1,GRB10,STC2,PID1,RIPK1,EDNRB,ID1,NQO1,MAPK13,JUN,NR3C1,SERPINE1,PKM,NFE2L2,STRA6,GNA14,TRIM25,ATF4,IRS1,VIM,RGS2,EDN1,TXNIP,PPP1R1B,LPAR1,VSNL1,CYP26A1
	125	GO:BP	response to peptide hormone	GO:0043434	0.0301212	427	15	ADM,VGF,EGR1,SOCS2,PCK2,COL1A1,RARRES2,GRB10,STC2,PID1,EDNRB,PKM,NFE2L2,IRS1,EDN1
	126	GO:BP	response to oxygen levels	GO:0070482	0.0312041	327	13	ADM,EGR1,SLC7A5,COL1A1,STC2,PDPN,NFE2L2,ATF4,BMP2,FAM162A,CITED2,EDN1,LPAR1
	127	GO:BP	transmembrane receptor protein serine/threonine kinase signaling pathway	GO:0007178	0.0324743	378	14	EGR1,KDR,INHBE,ID1,JUN,ZYX,RBM14,BMP2,VIM,CITED2,BMP4,FERMT2,FST,LRP2
	128	GO:BP	positive regulation of metabolic process	GO:0009893	0.0373892	3848	61	ADM,PRICKLE1,EGR1,NIBAN1,SLC7A5,HSPB8,ANXA3,PRNP,COL1A1,KDR,INHBE,RARRES2,ETV4,SPP1,GRB10,LBH,PID1,RIPK1,EDNRB,ID1,MAPK13,ZFP36L2,ACTC1,ETV5,JUN,NR3C1,F3,S100A10,SAMD4A,SERPINE1,PKM,PLSCR1,NFE2L2,ADAR,TRIM25,RBM14,ATF4,IRS1,SLCO3A1,ERBB2,HK1,ACTN1,BMP2,TFDP1,CLU,HERPUD1,VIM,FOSL2,LDB2,NFIB,FAM162A,CITED2,EDN1,ANK2,OTX2,SOX21,BMP4,FERMT2,POU3F1,LRP2,FEZF1
	129	GO:BP	muscle cell differentiation	GO:0042692	0.0386659	384	14	ADM,PRICKLE1,EDNRB,CSRP1,MYL9,ACTC1,ACTN1,BMP2,RIPOR2,RGS2,EDN1,ANK2,BMP4,CDH2
	130	GO:BP	positive regulation of response to stimulus	GO:0048584	0.039756	2283	42	IGFBP3,PRNP,COL1A1,KDR,INHBE,RARRES2,GRB10,RIPK1,MAPK13,JUN,F3,MAP4K4,HLA-B,SERPINE1,THY1,PLSCR1,NFE2L2,IFI35,TRIM25,RBM14,FAM110C,ZNFX1,MGAT5,IRS1,ERBB2,BMP2,RIPOR2,CLU,HERPUD1,PPM1B,RPL37,CITED2,EDN1,SCHIP1,S100A4,BST2,PTN,BMP4,CDH2,FERMT2,LPAR1,LRP2
	131	GO:BP	actomyosin structure organization	GO:0031032	0.0460526	201	10	CSRP1,MYL9,ACTC1,ZYX,S100A10,CDC42BPA,CNN3,EDN1,FERMT2,LPAR1
	132	GO:BP	wound healing	GO:0042060	0.0462054	443	15	COL1A1,KDR,CSRP1,MYL9,PDPN,F3,VCL,S100A10,SERPINE1,PLSCR1,NFE2L2,ERBB2,EDN1,AHNAK,FERMT2

## Sheet: Figure. 6d
	Fig. 6d	source	term_name	term_id	adjusted_p_value	term_size	intersection_size	intersections
	1	GO:BP	head development	GO:0060322	9.39e-09	848	19	DLX5,LPAR1,EPHA7,LRP2,NNAT,OTX1,POU3F1,SIX3,HESX1,ATF5,DKK1,CADM1,FLRT3,FOXB1,RAX,LHX5,WLS,PRICKLE1,FEZF1
	2	GO:BP	tissue morphogenesis	GO:0048729	1.12e-07	636	16	ADM,EPHA4,EPHA7,FRZB,GPC3,NRG1,LRP2,SIX3,HESX1,FST,DKK1,FLRT3,WLS,GREB1L,PRICKLE1,APELA
	3	GO:BP	pattern specification process	GO:0007389	3.17e-07	481	14	GPC3,HHEX,LRP2,OTX1,SIX3,TDGF1,FST,DKK1,FOXB1,RAX,WLS,PRICKLE1,CYP26C1,FEZF1
	4	GO:BP	brain development	GO:0007420	3.38e-07	798	17	DLX5,LPAR1,EPHA7,LRP2,NNAT,OTX1,POU3F1,SIX3,HESX1,ATF5,DKK1,CADM1,FOXB1,RAX,LHX5,WLS,FEZF1
	5	GO:BP	forebrain development	GO:0030900	4.68e-07	405	13	DLX5,LPAR1,LRP2,OTX1,POU3F1,SIX3,HESX1,ATF5,DKK1,FOXB1,RAX,LHX5,FEZF1
	6	GO:BP	anterior/posterior pattern specification	GO:0009952	2.96746e-06	225	10	GPC3,HHEX,OTX1,TDGF1,DKK1,FOXB1,WLS,PRICKLE1,CYP26C1,FEZF1
	7	GO:BP	canonical Wnt signaling pathway	GO:0060070	3.32962e-06	301	11	DLX5,EGR1,FRZB,GPC3,HHEX,HESX1,ZEB2,DKK1,WLS,TMEM88,PRICKLE1
	8	GO:BP	regulation of Wnt signaling pathway	GO:0030111	7.65731e-06	326	11	DLX5,EGR1,FRZB,GPC3,HHEX,ZEB2,DKK1,WLS,TMEM88,PRICKLE1,SHISA2
	9	GO:BP	regulation of canonical Wnt signaling pathway	GO:0060828	7.87591e-06	249	10	DLX5,EGR1,FRZB,GPC3,HHEX,ZEB2,DKK1,WLS,TMEM88,PRICKLE1
	10	GO:BP	embryonic morphogenesis	GO:0048598	8.07072e-06	618	14	ADM,DLX5,DUSP4,FRZB,GPC3,LRP2,OTX1,SIX3,HESX1,DKK1,FLRT3,WLS,PRICKLE1,APELA
	11	GO:BP	enzyme-linked receptor protein signaling pathway	GO:0007167	8.89775e-06	990	17	DLX5,EGR1,EPHA4,EPHA7,GPC3,NRG1,HHEX,LRP2,TDGF1,HESX1,ZEB2,FST,DKK1,CADM1,FLRT3,PRICKLE1,SHISA2
	12	GO:BP	regionalization	GO:0003002	1.38585e-05	436	12	GPC3,HHEX,LRP2,OTX1,SIX3,TDGF1,DKK1,FOXB1,WLS,PRICKLE1,CYP26C1,FEZF1
	13	GO:BP	Wnt signaling pathway	GO:0016055	1.96887e-05	450	12	DLX5,EGR1,FRZB,GPC3,HHEX,HESX1,ZEB2,DKK1,WLS,TMEM88,PRICKLE1,SHISA2
	14	GO:BP	cell-cell signaling by wnt	GO:0198738	2.06811e-05	452	12	DLX5,EGR1,FRZB,GPC3,HHEX,HESX1,ZEB2,DKK1,WLS,TMEM88,PRICKLE1,SHISA2
	15	GO:BP	morphogenesis of an epithelium	GO:0002009	0.000111722	527	12	ADM,EPHA4,EPHA7,FRZB,GPC3,LRP2,HESX1,FST,DKK1,FLRT3,GREB1L,PRICKLE1
	16	GO:BP	cell surface receptor signaling pathway involved in cell-cell signaling	GO:1905114	0.00030921	579	12	DLX5,EGR1,FRZB,GPC3,HHEX,HESX1,ZEB2,DKK1,WLS,TMEM88,PRICKLE1,SHISA2
	17	GO:BP	negative regulation of Wnt signaling pathway	GO:0030178	0.0015655	169	7	EGR1,FRZB,GPC3,DKK1,TMEM88,PRICKLE1,SHISA2
	18	GO:BP	cellular response to growth factor stimulus	GO:0071363	0.00170614	680	12	CALCA,DLX5,EGR1,GPC3,HHEX,LRP2,TDGF1,ZEB2,FST,DKK1,FLRT3,SHISA2
	19	GO:BP	cell morphogenesis	GO:0000902	0.00228637	978	14	CDH6,DLX5,LPAR1,EPHA4,EPHA7,LRP2,LGI1,DKK1,FLRT3,FOXB1,RHOU,PRICKLE1,PRTG,FEZF1
	20	GO:BP	neuron projection development	GO:0031175	0.00264019	990	14	ADM,DLX5,LPAR1,EPHA4,EPHA7,LRP2,ENC1,LGI1,DKK1,FLRT3,FOXB1,PRICKLE1,PRTG,FEZF1
	21	GO:BP	response to growth factor	GO:0070848	0.00267898	710	12	CALCA,DLX5,EGR1,GPC3,HHEX,LRP2,TDGF1,ZEB2,FST,DKK1,FLRT3,SHISA2
	22	GO:BP	heart development	GO:0007507	0.00321652	594	11	ADM,GPC3,NRG1,LRP2,TDGF1,NEBL,DKK1,FLRT3,GREB1L,PRICKLE1,APELA
	23	GO:BP	receptor internalization	GO:0031623	0.00443565	126	6	ADM,CALCA,LPAR1,NRG1,DKK1,APELA
	24	GO:BP	chemotaxis	GO:0006935	0.00575603	631	11	CALCA,CHGA,DLX5,LPAR1,EPHA4,EPHA7,NRG1,LGI1,FLRT3,PRTG,FEZF1
	25	GO:BP	taxis	GO:0042330	0.00593321	633	11	CALCA,CHGA,DLX5,LPAR1,EPHA4,EPHA7,NRG1,LGI1,FLRT3,PRTG,FEZF1
	26	GO:BP	negative regulation of canonical Wnt signaling pathway	GO:0090090	0.00690992	136	6	EGR1,FRZB,GPC3,DKK1,TMEM88,PRICKLE1
	27	GO:BP	positive regulation of Wnt signaling pathway	GO:0030177	0.0088676	142	6	DLX5,GPC3,HHEX,ZEB2,DKK1,WLS
	28	GO:BP	renal system development	GO:0072001	0.0119017	324	8	CYP26A1,EGR1,EPHA4,EPHA7,GPC3,LRP2,GREB1L,PRICKLE1
	29	GO:BP	epithelial tube morphogenesis	GO:0060562	0.0165509	339	8	ADM,EPHA4,EPHA7,GPC3,LRP2,HESX1,GREB1L,PRICKLE1
	30	GO:BP	BMP signaling pathway	GO:0030509	0.0175938	160	6	DLX5,EGR1,GPC3,LRP2,FST,DKK1
	31	GO:BP	axonogenesis	GO:0007409	0.0198279	460	9	DLX5,EPHA4,EPHA7,LGI1,FLRT3,FOXB1,PRICKLE1,PRTG,FEZF1
	32	GO:BP	axon guidance	GO:0007411	0.0202713	249	7	DLX5,EPHA4,EPHA7,LGI1,FLRT3,PRTG,FEZF1
	33	GO:BP	embryonic organ development	GO:0048568	0.0205254	462	9	ADM,DLX5,FRZB,OTX1,SIX3,HESX1,PKDCC,PRICKLE1,APELA
	34	GO:BP	neuron projection guidance	GO:0097485	0.0208051	250	7	DLX5,EPHA4,EPHA7,LGI1,FLRT3,PRTG,FEZF1
	35	GO:BP	receptor-mediated endocytosis	GO:0006898	0.0242584	256	7	ADM,CALCA,LPAR1,NRG1,LRP2,DKK1,APELA
	36	GO:BP	cellular response to BMP stimulus	GO:0071773	0.0256953	171	6	DLX5,EGR1,GPC3,LRP2,FST,DKK1
	37	GO:BP	response to BMP	GO:0071772	0.0256953	171	6	DLX5,EGR1,GPC3,LRP2,FST,DKK1
	38	GO:BP	positive regulation of canonical Wnt signaling pathway	GO:0090263	0.032186	105	5	DLX5,GPC3,HHEX,ZEB2,WLS
	39	GO:BP	transmembrane receptor protein serine/threonine kinase signaling pathway	GO:0007178	0.0363126	378	8	DLX5,EGR1,GPC3,LRP2,TDGF1,ZEB2,FST,DKK1
	40	GO:BP	telencephalon development	GO:0021537	0.0375828	274	7	DLX5,LPAR1,SIX3,ATF5,FOXB1,LHX5,FEZF1
	41	GO:BP	MAPK cascade	GO:0000165	0.0383928	772	11	DUSP4,LPAR1,EPHA4,EPHA7,NRG1,MAPK10,TDGF1,HESX1,DKK1,TNFRSF19,APELA
	42	GO:BP	limb development	GO:0060173	0.0426203	187	6	DLX5,GPC3,DKK1,RAX,PKDCC,PRICKLE1
	43	GO:BP	appendage development	GO:0048736	0.0426203	187	6	DLX5,GPC3,DKK1,RAX,PKDCC,PRICKLE1
	44	GO:BP	axon development	GO:0061564	0.0441519	509	9	DLX5,EPHA4,EPHA7,LGI1,FLRT3,FOXB1,PRICKLE1,PRTG,FEZF1
	45	GO:BP	gastrulation	GO:0007369	0.0494425	192	6	DUSP4,GPC3,DKK1,WLS,PRICKLE1,APELA
	46	GO:BP	neuron projection morphogenesis	GO:0048812	0.049617	650	10	DLX5,EPHA4,EPHA7,LRP2,LGI1,FLRT3,FOXB1,PRICKLE1,PRTG,FEZF1
