# Supplementary material for: Role of UPF1-LIN28A interaction during early differentiation of pluripotent stem cells
Source: Nat Commun. 2024 Jan 2;15:158. doi: 10.1038/s41467-023-44600-5 (PMC10762078; doi:10.1038/s41467-023-44600-5)
Supplement: Supplementary file 7 — Supplementary Data 4 [file 41467_2023_44600_MOESM7_ESM.xlsx]

## Sheet: Supplementary Data 4
	Supplementary Data 4. Cloning primers
		primer name	sequences (5' -> 3', restriction enzyme sequences are underlined)
1	1	LIN28A_ClaI-F	GCGATCGATGGGCTCCGTGTCCAACCAG
2	2	LIN28A_KpnI-R	GCGGGTACCTTATCAATTCTGTGCCTCCGGGAG
3	3	LIN28A_XhoI-F	GCGCTCGAGATGGACTACAAAGACGATGACGAC
4	4	LIN28A (1-77)_NotI-R	CGCGCGGCCGCTTAACTCTGGTGCACAAA
5	5	LIN28A (78-163)_XhoI-F	GCGCTCGAGCAAGCTGCACATGGAAGGG
6	6	LIN28A (78-163)_NotI-R	CGCGCGGCCGCTTAGAAGTGGCACTTCTT
7	7	LIN28A (164-209)_XhoI-F	GCGCTCGAGCTGCCAGAGCATCAGCCAT
	8	LIN28A (1-124)_NotI-R	CGCGCGGCCGCTGGCCGCCTCTCACTCCC
	9	LIN28A (125-209)_XhoI-F	GCGCTCGAGCAAAGGAAAGAGCATGCAG
8	10	LIN28A_NotI-R	CGCGCGGCCGCTCAATTCTGTGCCTCCGG
9	11	MYC-UPF1_XhoI-F	ATATATCTCGAGCGCATCAATGCAGAAGCTGATCTCAGAGGAGGAC
10	12	MYC-UPF1 (1-244)_NotI-R	ATATATGCGGCCGCTTACTTGACCAGCCAGGACA
11	13	MYC-UPF1 (295-418)_NotI-R	ATATATGCGGCCGCTTAGGTCGACTTCCACACAAAATCCAC
12	14	MYC-UPF1 (419-700)_NotI-R	ATATATGCGGCCGCTTAGACCTGCAGGCGGATGGGC
13	15	MYC-UPF1 (700-914)_NotI-R	ATATATGCGGCCGCTTAGCTGAACTGCATGAGG
14	16	MYC-UPF1 (915-1118)_HindIII-F	ATATATAAGCTTAAGCCACGGAAGCTGGTCAACACTATCAACCCGG
15	17	MYC-UPF1 (915-1118)_HindIII-R	ATATATAAGCTTTTAATACTGGGACAGCCCC
	18	UPF1_EcoRI-F	CTTATGGCCATGGAGGCCCGAATTCTTTCCTTTGACAGGATG
	19	UPF1(588-610)-R	CATCTGCGTTCATCAGCAGAGCTGCATTGGCAGCCGCATTCGCTGCTGCCGCTGCGTTATTATTGGCAGACGACAGCTC
	20	UPF1(588-610)-F	GAGCTGTCGTCTGCCAATAATAACGCAGCGGCAGCAGCGAATGCGGCTGCCAATGCAGCTCTGCTGATGAACGCAGATG
	21	UPF1_NotI-R	CATGTCTGGATCCCCGCGGCCGCCTATTAGACCTGCAGGCG
