# Supplementary material for: Role of UPF1-LIN28A interaction during early differentiation of pluripotent stem cells
Source: Nat Commun. 2024 Jan 2;15:158. doi: 10.1038/s41467-023-44600-5 (PMC10762078; doi:10.1038/s41467-023-44600-5)
Supplement: Supplementary file 8 — Supplementary Data 5 [file 41467_2023_44600_MOESM8_ESM.xlsx]

## Sheet: Supplementary Data 5
Supplementary Data 5. siRNA sequences
	siRNA	manufacturer	target sites	sense (5' -> 3')
1	UPF1	IDT	ORF	CCAAGAUGCAGUUCCGCUCCAUU(dTdT)
2	UPF1	IDT	3'UTR	GCUUAGUCCAUCAGCAUCUUAUUCU
3	LIN28A	IDT	ORF	CUACAACUGTGGAGGUCUA
4	LIN28A	IDT	3'UTR	CACAACUCUUAAAUGAUG
