# Supplementary material for: Role of UPF1-LIN28A interaction during early differentiation of pluripotent stem cells
Source: Nat Commun. 2024 Jan 2;15:158. doi: 10.1038/s41467-023-44600-5 (PMC10762078; doi:10.1038/s41467-023-44600-5)
Supplement: Supplementary file 9 — Supplementary Data 6 [file 41467_2023_44600_MOESM9_ESM.xlsx]

## Sheet: Supplementary Data 6
Supplementary Data 6. qPCR primers
	primer	forward sequence (5' -> 3')	reverse sequence (5' -> 3')
1	Gl	TGCACGTGGATCCTGAGAACTTCA	ACCATTGTTCACAGGCAAGAGCAG
2	GPx1	CGGTTTCCCGTGCAATCAGTTCGG	TCACCATTCACCTCGCACTTCTCA
3	MUP	CTGATGGGGCTCTATG	TCCTGGTGAGAAGTCTCC
4	pcβ-6BS Gl	GAGAACTTCAGGCTCCTGGGCAA	GATACTTGTGGGCCAGGGCA
5	UPF1	GAGGCCGACTACGACAAGAA	CATGAGCCGCATGTCAGAGT
6	LIN28A	GCACCAGAGTAAGCTGCACA	CGCTTCTGCATGCTCTTTCC
7	GAPDH	CTGTGGTCATGAGTCCTTCC	CAAGATCATCAGCAATGCC
8	U6	TCGCTTCGGCAGCACATATAC	TGCGTGTCATCCTTGCGCAG
9	SNAP25	CGTCGTATGCTGCAACTGGTTG	GGTTCATGCCTTCTTCGACACG
10	MAPK7	GAGTACGAGAGCATCGAGAC	GGGTCCGCTTGGCATTAGTC
11	TRMT61A	GGCCGACGTCGTCTTACTG	GCGCCTGTCATGTGAGTTG
12	GLI2	CTCAAGGAAGATCTGGACAGG	GATGTGCTCGTTGTTGATGTG
13	POU5F1	ATGTGGTCCGAGTGTGGTTC	GAGACAGGGGGAAAGGCTTC
14	SOX2	CACAACTCGGAGATCAGCAA	CGGGGCCGGTATTTATAATC
15	NANOG	CAGAAGGCCTCAGCACCTAC	GGCCTGATTGTTCCAGGATT
16	DLK1	CTGCGAGGCTGACGATGTTTG	GGTCACGCACTGGTCACAAAG
17	SIX3	CTCCCACACAAGTAGGCAACTG	TCTGCCGAGCCGTGCGTGGG
18	FRZB	GCTACACAGAAGACCTATTTCCG	CCGTGGAATGTTTACCAGAGAGG
19	WLS	GTTGGCTCCTTCTGCCTCTTCA	AGGCAGATTCCAGCCACGATGA
20	NNAT	GTGTTCCTGGAATGCTGCATTTAC	GACACCGTGTATGCCAGCTTCT
21	PDZD4	ACCGCTTGGATGAGCTGGAGTA	CTCTCCGACATAAATGCCCAGG
22	SLC7A5	GCCACAGAAAGCCTGAGCTTGA	ATGGTGAAGCCGATGCCACACT
23	SERPINB9	TGGCACACAGTACCTGCTGAGA	GTGTTTCCTGGACTCTTCTGCAG
24	NEUROD1	CAGGACCTACTAACAACAAAGGAAA	GACACTCGTCTGTCCAGCTT
25	NOS2	CACCAGGCTGTCGTTGAGATC	CCCACGGGACCAGTATTCATC
26	PAX3	GGCTTTCAACCATCTCATTCCCG	GTTGAGGTCTGTGAACGGTGCT
27	NOTCH1	GGTGAACTGCTCTGAGGAGATC	GGATTGCAGTCGTCCACGTTGA
28	LHX2	GGGGCGGCCGAGGAAACGTAAG	CCAGGTGCTCTGCGTCGTTTTC
29	BMP4	CTGGTCTTGAGTATCCTGAGCG	TCACCTCGTTCTCAGGGATGCT
30	BMP2	GCTATCTCGATGCTGTACCTTG	GGGAAATATTAAAGTGTCAACTGGG
31	CXCR4	CCCGACTTCATCTTTGCCAAC	GGCCAACCATGATGTGCTGAAAC
32	TBXT	TGCTTCCCTGAGACCCAGTT	GATCACTTCTTTCCTTTGCATCAAG
33	CDH2	CCTCCAGAGTTTACTGCCATGAC	GTAGGATCTCCGCCACTGATTC
34	SNAI1	TGCCCTCAAGATGCACATCCGA	GGGACAGGAGAAGGGCTTCTC
35	GATA4	CTGCCGCTCATCAAGCATC	GCATGCATTGCACACAGGCTC
36	FOXA1	TGGATGGTTGTATTGGGCAG	GCTCGTAGTCATGGTGTTCA
37	SOX17	GGCGCAGCAGAATCCAGA	CCACGACTTGCCCAGCAT
38	BAG1	AAGATGGTTGCCGGGTCATG	TGTTCTGCTCCACTGTGTCAC
39	ATF3	CGCTGGAATCAGTCACTGTCAG	CTTGTTTCGGCACTTTGCAGCTG
40	GADD45B	GAGTGAGACTGACTGCAAGC	TCTTATTAATTCGCAAACTGG
41	EDN	CTACTTCTGCCACCTGGACATC	TCACGGTCTGTTGCCTTTGTGG
42	JUN	CCTTGAAAGCTCAGAACTCGGAG	TGCTGCGTTAGCATGAGTTGGC
43	PEA15	TTAGGAACCGGGGACTCAGG	GCGGAGGCCATTCTATCCAA
44	UPF3B	GAAACAAGGATCGTCCAGCGA	CCTGCTTCCTTTCTGCTGCT
45	SERPINE1	CTCATCAGCCACTGGAAAGGCA	GACTCGTGAAGTCAGCCTGAAAC
46	CCNB1IP1	GCCAGGACTGCGACCAGAAATC	CCCTCAGCCTTACTGAAATTG
47	CDH9	GCCTTTCTGGAACCACCACAGT	CCAAGAGGTACAGACTCAGGAG
48	COX19	TGGAGAAACTGGGATTTGGAG	CAGGGCTGGAGCTTCTATTC
49	DNAJB2	AGCAGCCGTCAGTCACTTC	CTCAGAACACATCTGCGGGT
50	FSD1L	AAGGATGAGCGATGCTGGGAGA	TACTCTCCAGCCACAGCCTTGT
51	LAMA5	GTGCAGCGGCTCCTGG	CTTCCGGGCGGTGGC
52	PLAU	GGCTTAACTCCAACACGCAAGG	CCTCCTTGGAACGGATCTTCAG
53	POFUT2	AAAACATCCCCGTCATCGAG	CCCCAAAACCATCCTCTGTAG
54	POMZP3	GCGCCCTCAAAGAGAAGAAG	GGCCCGGGTCGAGTAACTTTG
55	RASSF1	GGTGGGAGACACCTGACCTTTC	GAAGCCTGTGTAAGAACCGTCC
56	SOCS2	TTAAAAGAGGCACCAGAAGGAAC	AGTCGATCAGATGAACCACACT
57	CHD9	ACTACTCACATGAAAGCCTATGA	GATCATCACACGATCCTTTGGC
58	TBL2	GCAGTCATTTACCACATGC	TATTGTTTCTGCTTCTTGGAT
59	TBRG1	CCAGGACTCGAATAAATGCC	CTGGGGGTCATCTTCAGGAAC
60	ZFAND2A	GTGACTCTCACCCTGGGAAGAA	GTGCTGGATACAGAAGTTGCCG
61	ZNF391	GGAGAAAAGCCTCACGAGTGTAG	AGAGTTGAACTCTGACAGAAGGC
62	TSC22D3	ATCTGCAACCGCAACATCGACC	GCATACATCAGATGATTCTTCACC
63	NME6	TGCCAGAGGTTTTACCGAGAGC	TCCAGAGCTGGATGGCATCCTT
64	PPP1R15A	TCCGACTGCAAAGGCGGCTCA	CAGCCAGGAAATGGACAGTGAC
65	TOE1	TCAACCAGCAGTATGCCCAAGG	CTCGGATTAGCTCCAGGAATAGG
66	RAX	CACGGGATCCTTGGTACCTTC	CGCGCGCCCAGACTACTATC
67	DMBX1	CCTTCCGTGCATGCGCTTAC	CGAGCTGCTGAGCTGTGAAC
68	LMX1A	CATCGAGCAGAGTGTCTACAGC	TGTCGTCGCTATCCAGGTCATG
69	PAX6	CAGAACAGTCACAGCGGAGT	GTCTGATGGAGCCAGTCTCG
70	POU4F1	AGTACCCGTCGCTGCACTCCA	TTGCCCTGGGACACGGCGATG
71	TBX6	CGTGTCAAGCTCACCAACAG	GCTGGGCTGCCTGAAATAG
72	MIXL1	GTACCCCGACATCCACTTGC	GCCAGAGGCTGGAAGGATTTC
73	let-7a/b/c Forward primer	GCCGATGAGGTAGTAGGTTG
74	let-7g Forward primer	GCCGATGAGGTAGTAGTTTG
75	miR-16-5p Forward primer	CGCTAGCAGCACGTAAATATTGGCG
76	miRNA universal Reverse primer		GTGCAGGGTCCGAGGT
77	let-7a Stemloop RT primer	GTCGTATCCAGTGCAGGGTCCGAGGTATTCGCACTGGATACGACAACTAT
78	let-7g Stemloop RT primer	GTCGTATCCAGTGCAGGGTCCGAGGTATTCGCACTGGATACGACAACTGT
79	miR-16 Stemloop RT primer	GTCGTATCCAGTGCAGGGTCCGAGGTATTCGCACTGGATACGACCGCCAA
