# Supplementary material for: Role of UPF1-LIN28A interaction during early differentiation of pluripotent stem cells
Source: Nat Commun. 2024 Jan 2;15:158. doi: 10.1038/s41467-023-44600-5 (PMC10762078; doi:10.1038/s41467-023-44600-5)
Supplement: Supplementary file 11 — Source Data [file 41467_2023_44600_MOESM11_ESM.zip]

Archive with 1 entries (1 files):
- Jung (2023) Source data.xlsx
