# Supplementary material for: Role of UPF1-LIN28A interaction during early differentiation of pluripotent stem cells
Source: Nat Commun. 2024 Jan 2;15:158. doi: 10.1038/s41467-023-44600-5 (PMC10762078; doi:10.1038/s41467-023-44600-5)
Supplement: Supplementary file 11 — Source Data [file 41467_2023_44600_MOESM11_ESM.zip › Jung (2023) Source data.xlsx]

## Sheet: Fig 1a
		<Input>							<pull-downed>
	anti-GST
	anti-eIF4E
	anti-FLAG
	anti-Calnexin

## Sheet: Fig 1b
		<Input>							<pull-downed>
	anti-GST
	anti-eIF4E
	anti-MYC-UPF1
	anti-Calnexin

## Sheet: Fig 1d
	anti-GST
	anti-LIN28A

## Sheet: Fig 2a
	Western Blotting									RT-qPCR
	anti-FLAG										LIN28A- Gl	LIN28A+ Gl	LIN28A- GPx1	LIN28A+ GPx1		Column B	LIN+ Gl		Column D	LIN+ GPx1
										set1	1.07389	5.06051	1.1185	2.00921		vs.	vs.		vs.	vs.
										set2	0.95626	5.1241	0.761058	1.93001		Column A	LIN- Gl		Column C	LIN- GPx1
										set3	0.990779	4.15544	1.02504	2.61472
										set4	1.00706	5.40469	1.07733	2.66098		Unpaired t test			Unpaired t test
										set5	0.970048	4.52668	1.01765	2.81457		P value	<0.0001		P value	<0.0001
	anti-UPF1															P value summary	****		P value summary	****
																Significantly different (P < 0.05)?	Yes		Significantly different (P < 0.05)?	Yes
																One- or two-tailed P value?	Two-tailed		One- or two-tailed P value?	Two-tailed
																t, df	t=17.05, df=8		t, df	t=7.321, df=8
																How big is the difference?			How big is the difference?
																Mean of column A	0.104		Mean of column C	0.1106
																Mean of column B	0.5048		Mean of column D	0.2661
																Difference between means (B - A) ± SEM	0.4009 ± 0.02351		Difference between means (D - C) ± SEM	0.1555 ± 0.02124
																95% confidence interval	0.3467 to 0.4551		95% confidence interval	0.1065 to 0.2045
																R squared (eta squared)	0.9732		R squared (eta squared)	0.8701
																F test to compare variances			F test to compare variances
																F, DFn, Dfd	120.6, 4, 4		F, DFn, Dfd	8.449, 4, 4
																P value	0.0004		P value	0.0625
																P value summary	***		P value summary	ns
																Significantly different (P < 0.05)?	Yes		Significantly different (P < 0.05)?	No

## Sheet: Fig 2b
	Western Blotting
	anti-UPF1
	anti-FLAG-LIN28A
	anti-Calnexin
	RT-qPCR
		HA	UPF1	LIN28A 0.8 ug	LIN28A 1.4 ug	LIN28A 2.0 ug	LIN28A 2.6 ug		Column B	UPF1		Column C	LIN28A 0.8 ug		Column D	LIN28A 1.4 ug
	set1	1.02998	0.312447	0.785329	1.00092	1.15342	1.68634		vs.	vs.		vs.	vs.		vs.	vs.
	set2	0.967051	0.31077	0.822649	0.83381	1.24415	1.50593		Column A	HA		Column B	UPF1		Column C	LIN28A 0.8 ug
	set3	1.00314	0.363539	0.955985	1.01018	1.38884	1.63789
									Unpaired t test			Unpaired t test			Unpaired t test
									P value	<0.0001		P value	0.0007		P value	0.2921
									P value summary	****		P value summary	***		P value summary	ns
									Significantly different (P < 0.05)?	Yes		Significantly different (P < 0.05)?	Yes		Significantly different (P < 0.05)?	No
									One- or two-tailed P value?	Two-tailed		One- or two-tailed P value?	Two-tailed		One- or two-tailed P value?	Two-tailed
									t, df	t=26.69, df=4		t, df	t=9.626, df=4		t, df	t=1.212, df=4
									How big is the difference?			How big is the difference?			How big is the difference?
									Mean of column A	4.969		Mean of column B	1.634		Mean of column C	4.247
									Mean of column B	1.634		Mean of column C	4.247		Mean of column D	4.712
									Difference between means (B - A) ± SEM	-3.335 ± 0.1249		Difference between means (C - B) ± SEM	2.612 ± 0.2714		Difference between means (D - C) ± SEM	0.4653 ± 0.3839
									95% confidence interval	-3.682 to -2.988		95% confidence interval	1.859 to 3.366		95% confidence interval	-0.6004 to 1.531
									R squared (eta squared)	0.9944		R squared (eta squared)	0.9586		R squared (eta squared)	0.2687
									F test to compare variances			F test to compare variances			F test to compare variances
									F, DFn, Dfd	1.108, 2, 2		F, DFn, Dfd	8.947, 2, 2		F, DFn, Dfd	1.224, 2, 2
									P value	0.9486		P value	0.2011		P value	0.8992
									P value summary	ns		P value summary	ns		P value summary	ns
									Significantly different (P < 0.05)?	No		Significantly different (P < 0.05)?	No		Significantly different (P < 0.05)?	No
									Column E	LIN28A 2.0 ug		Column F	LIN28A 2.6 ug
									vs.	vs.		vs.	vs.
									Column D	LIN28A 1.4 ug		Column E	LIN28A 2.0 ug
									Unpaired t test			Unpaired t test
									P value	0.0246		P value	0.0163
									P value summary	*		P value summary	*
									Significantly different (P < 0.05)?	Yes		Significantly different (P < 0.05)?	Yes
									One- or two-tailed P value?	Two-tailed		One- or two-tailed P value?	Two-tailed
									t, df	t=3.512, df=4		t, df	t=3.989, df=4
									How big is the difference?			How big is the difference?
									Mean of column D	4.712		Mean of column E	6.272
									Mean of column E	6.272		Mean of column F	8
									Difference between means (E - D) ± SEM	1.559 ± 0.4440		Difference between means (F - E) ± SEM	1.729 ± 0.4333
									95% confidence interval	0.3267 to 2.792		95% confidence interval	0.5257 to 2.932
									R squared (eta squared)	0.7551		R squared (eta squared)	0.7992
									F test to compare variances			F test to compare variances
									F, DFn, Dfd	1.431, 2, 2		F, DFn, Dfd	1.617, 2, 2
									P value	0.8228		P value	0.7642
									P value summary	ns		P value summary	ns
									Significantly different (P < 0.05)?	No		Significantly different (P < 0.05)?	No

## Sheet: Fig 2c
	Western Blotting
	anti-LIN28A
	anti-UPF1
	anti-Calnexin
	RT-qPCR
									Gl
		Gl			GPx1				Column B	siLIN28A+FLAG		Column C	siLIN28A+FLAG-LIN28A
		siCon+FLAG	siLIN28A+FLAG	siLIN28A+FLAG-LIN28A	siCon+FLAG	siLIN28A+FLAG	siLIN28A+FLAG-LIN28A		vs.	vs.		vs.	vs.
	set1	0.938552	0.642191	5.85709	1.12107	0.274495	2.03412		Column A	siCon+FLAG		Column B	siLIN28A+FLAG
	set2	0.872667	0.457549	3.96978	0.978109	0.219378	1.51834
	set3	1.18892	0.754237	4.35856	0.900947	0.26896	1.73335		Unpaired t test			Unpaired t test
									P value	0.0419		P value	0.0021
									P value summary	*		P value summary	**
									Significantly different (P < 0.05)?	Yes		Significantly different (P < 0.05)?	Yes
									One- or two-tailed P value?	Two-tailed		One- or two-tailed P value?	Two-tailed
									t, df	t=2.951, df=4		t, df	t=7.065, df=4
									How big is the difference?			How big is the difference?
									Mean of column A	1		Mean of column B	0.618
									Mean of column B	0.618		Mean of column C	4.728
									Difference between means (B - A) ± SEM	-0.3821 ± 0.1295		Difference between means (C - B) ± SEM	4.110 ± 0.5818
									95% confidence interval	-0.7415 to -0.02260		95% confidence interval	2.495 to 5.726
									R squared (eta squared)	0.6852		R squared (eta squared)	0.9258
									F test to compare variances			F test to compare variances
									F, DFn, Dfd	1.240, 2, 2		F, DFn, Dfd	44.25, 2, 2
									P value	0.8927		P value	0.0442
									P value summary	ns		P value summary	*
									Significantly different (P < 0.05)?	No		Significantly different (P < 0.05)?	Yes
									GPx1
									Column B	siLIN28A+FLAG		Column C	siLIN28A+FLAG-LIN28A
									vs.	vs.		vs.	vs.
									Column A	siCon+FLAG		Column B	siLIN28A+FLAG
									Unpaired t test			Unpaired t test
									P value	0.0004		P value	0.0006
									P value summary	***		P value summary	***
									Significantly different (P < 0.05)?	Yes		Significantly different (P < 0.05)?	Yes
									One- or two-tailed P value?	Two-tailed		One- or two-tailed P value?	Two-tailed
									t, df	t=11.16, df=4		t, df	t=10.01, df=4
									How big is the difference?			How big is the difference?
									Mean of column A	1		Mean of column B	0.2543
									Mean of column B	0.2543		Mean of column C	1.762
									Difference between means (B - A) ± SEM	-0.7458 ± 0.06682		Difference between means (C - B) ± SEM	1.508 ± 0.1506
									95% confidence interval	-0.9313 to -0.5602		95% confidence interval	1.090 to 1.926
									R squared (eta squared)	0.9689		R squared (eta squared)	0.9616
									F test to compare variances			F test to compare variances
									F, DFn, Dfd	13.54, 2, 2		F, DFn, Dfd	72.87, 2, 2
									P value	0.1375		P value	0.0271
									P value summary	ns		P value summary	*
									Significantly different (P < 0.05)?	No		Significantly different (P < 0.05)?	Yes

## Sheet: Fig 2d
	LIN28A	MS2-HA siCon	MS2-HA-UPF1 siCon	MS2-HA-UPF1 siLIN28A		LIN28A knock-down
	set1	1.08765	1.2475	0.332791		Column B	MS2-HA-UPF1 siCon		Column C	MS2-HA-UPF1 siLin28A
	set2	1.02696	0.928192	0.509028		vs.	vs.		vs.	vs.
	set3	1.02872	1.1466	0.699406		Column A	MS2-HA siCon		Column A	MS2-HA siCon
	set4	0.856728	0.9023	0.654516
						Unpaired t test			Unpaired t test
						P value	0.5866		P value	0.0034
						P value summary	ns		P value summary	**
						Significantly different (P < 0.05)?	No		Significantly different (P < 0.05)?	Yes
						One- or two-tailed P value?	Two-tailed		One- or two-tailed P value?	Two-tailed
						t, df	t=0.5744, df=6		t, df	t=4.672, df=6
						How big is the difference?			How big is the difference?
						Mean of column A	0.5027		Mean of column A	0.5027
						Mean of column B	0.5309		Mean of column C	0.2759
						Difference between means (B - A) ± SEM	0.02822 ± 0.04913		Difference between means (C - A) ± SEM	-0.2268 ± 0.04854
						95% confidence interval	-0.09199 to 0.1484		95% confidence interval	-0.3455 to -0.1080
						R squared (eta squared)	0.05212		R squared (eta squared)	0.7844
						F test to compare variances			F test to compare variances
						F, DFn, Dfd	2.851, 3, 3		F, DFn, Dfd	2.759, 3, 3
						P value	0.4125		P value	0.4268
						P value summary	ns		P value summary	ns
						Significantly different (P < 0.05)?	No		Significantly different (P < 0.05)?	No
	Gl	MS2-HA siCon	MS2-HA-UPF1 siCon	MS2-HA-UPF1 siLIN28A		Gl mRNA
	set1	1.10882	0.715375	0.480222		Column B	MS2-HA-UPF1 siCon		Column C	MS2-HA-UPF1 siLin28A
	set2	1.11409	0.670882	0.479468		vs.	vs.		vs.	vs.
	set3	0.751381	0.571679	0.427606		Column A	MS2-HA siCon		Column B	MS2-HA-UPF1 siCon
	set4	1.02602	0.635049	0.3575
						Unpaired t test			Unpaired t test
						P value	0.0081		P value	0.0023
						P value summary	**		P value summary	**
						Significantly different (P < 0.05)?	Yes		Significantly different (P < 0.05)?	Yes
						One- or two-tailed P value?	Two-tailed		One- or two-tailed P value?	Two-tailed
						t, df	t=3.885, df=6		t, df	t=5.053, df=6
						How big is the difference?			How big is the difference?
						Mean of column A	1.029		Mean of column B	0.667
						Mean of column B	0.667		Mean of column C	0.4488
						Difference between means (B - A) ± SEM	-0.3620 ± 0.09318		Difference between means (C - B) ± SEM	-0.2182 ± 0.04318
						95% confidence interval	-0.5900 to -0.1340		95% confidence interval	-0.3239 to -0.1125
						R squared (eta squared)	0.7156		R squared (eta squared)	0.8097
						F test to compare variances			F test to compare variances
						F, DFn, Dfd	7.901, 3, 3		F, DFn, Dfd	1.097, 3, 3
						P value	0.1235		P value	0.9411
						P value summary	ns		P value summary	ns
						Significantly different (P < 0.05)?	No		Significantly different (P < 0.05)?	No

## Sheet: Fig 2e
	log2Fc	categories		siUPF1 (SDGs vs NMD)
	-5.46603	siUPF1/siCon - all SDGs		Asymptotic two-sample Kolmogorov-Smirnov test
	-5.19573	siUPF1/siCon - all SDGs		D = 0.405, p-value = 5.773e-15
	-5.15272	siUPF1/siCon - all SDGs		alternative hypothesis: two-sided
	-4.53488	siUPF1/siCon - all SDGs
	-4.37141	siUPF1/siCon - all SDGs
	-4.22766	siUPF1/siCon - all SDGs
	-3.87229	siUPF1/siCon - all SDGs
	-3.21434	siUPF1/siCon - all SDGs
	-3.15344	siUPF1/siCon - all SDGs
	-3.05263	siUPF1/siCon - all SDGs		siLIN28A (SDGs vs NMD)
	-2.78918	siUPF1/siCon - all SDGs		Asymptotic two-sample Kolmogorov-Smirnov test
	-2.66524	siUPF1/siCon - all SDGs		D = 0.39851, p-value = 4.591e-11
	-2.64967	siUPF1/siCon - all SDGs		alternative hypothesis: two-sided
	-2.64124	siUPF1/siCon - all SDGs
	-2.55126	siUPF1/siCon - all SDGs
	-2.44585	siUPF1/siCon - all SDGs
	-2.34293	siUPF1/siCon - all SDGs
	-2.1351	siUPF1/siCon - all SDGs
	-2.13244	siUPF1/siCon - all SDGs
	-2.02887	siUPF1/siCon - all SDGs
	-2.02012	siUPF1/siCon - all SDGs
	-1.98714	siUPF1/siCon - all SDGs
	-1.96619	siUPF1/siCon - all SDGs
	-1.89732	siUPF1/siCon - all SDGs
	-1.87627	siUPF1/siCon - all SDGs
	-1.87524	siUPF1/siCon - all SDGs
	-1.841	siUPF1/siCon - all SDGs
	-1.82576	siUPF1/siCon - all SDGs
	-1.78981	siUPF1/siCon - all SDGs
	-1.77667	siUPF1/siCon - all SDGs
	-1.73672	siUPF1/siCon - all SDGs
	-1.72373	siUPF1/siCon - all SDGs
	-1.72263	siUPF1/siCon - all SDGs
	-1.71676	siUPF1/siCon - all SDGs
	-1.71148	siUPF1/siCon - all SDGs
	-1.69825	siUPF1/siCon - all SDGs
	-1.68218	siUPF1/siCon - all SDGs
	-1.66937	siUPF1/siCon - all SDGs
	-1.6456	siUPF1/siCon - all SDGs
	-1.61925	siUPF1/siCon - all SDGs
	-1.61215	siUPF1/siCon - all SDGs
	-1.61051	siUPF1/siCon - all SDGs
	-1.59977	siUPF1/siCon - all SDGs
	-1.55541	siUPF1/siCon - all SDGs
	-1.54186	siUPF1/siCon - all SDGs
	-1.51024	siUPF1/siCon - all SDGs
	-1.50812	siUPF1/siCon - all SDGs
	-1.48923	siUPF1/siCon - all SDGs
	-1.47738	siUPF1/siCon - all SDGs
	-1.47422	siUPF1/siCon - all SDGs
	-1.45432	siUPF1/siCon - all SDGs
	-1.45187	siUPF1/siCon - all SDGs
	-1.45103	siUPF1/siCon - all SDGs
	-1.44666	siUPF1/siCon - all SDGs
	-1.38615	siUPF1/siCon - all SDGs
	-1.38476	siUPF1/siCon - all SDGs
	-1.37354	siUPF1/siCon - all SDGs
	-1.34528	siUPF1/siCon - all SDGs
	-1.34356	siUPF1/siCon - all SDGs
	-1.33308	siUPF1/siCon - all SDGs
	-1.32904	siUPF1/siCon - all SDGs
	-1.31909	siUPF1/siCon - all SDGs
	-1.31456	siUPF1/siCon - all SDGs
	-1.31373	siUPF1/siCon - all SDGs
	-1.2949	siUPF1/siCon - all SDGs
	-1.29314	siUPF1/siCon - all SDGs
	-1.28702	siUPF1/siCon - all SDGs
	-1.26935	siUPF1/siCon - all SDGs
	-1.26749	siUPF1/siCon - all SDGs
	-1.2667	siUPF1/siCon - all SDGs
	-1.26228	siUPF1/siCon - all SDGs
	-1.25595	siUPF1/siCon - all SDGs
	-1.24444	siUPF1/siCon - all SDGs
	-1.24258	siUPF1/siCon - all SDGs
	-1.22406	siUPF1/siCon - all SDGs
	-1.22241	siUPF1/siCon - all SDGs
	-1.21607	siUPF1/siCon - all SDGs
	-1.21215	siUPF1/siCon - all SDGs
	-1.18834	siUPF1/siCon - all SDGs
	-1.18763	siUPF1/siCon - all SDGs
	-1.18421	siUPF1/siCon - all SDGs
	-1.1832	siUPF1/siCon - all SDGs
	-1.17045	siUPF1/siCon - all SDGs
	-1.13957	siUPF1/siCon - all SDGs
	-1.13663	siUPF1/siCon - all SDGs
	-1.13371	siUPF1/siCon - all SDGs
	-1.12502	siUPF1/siCon - all SDGs
	-1.12266	siUPF1/siCon - all SDGs
	-1.11117	siUPF1/siCon - all SDGs
	-1.10764	siUPF1/siCon - all SDGs
	-1.10681	siUPF1/siCon - all SDGs
	-1.10332	siUPF1/siCon - all SDGs
	-1.10325	siUPF1/siCon - all SDGs
	-1.10176	siUPF1/siCon - all SDGs
	-1.10106	siUPF1/siCon - all SDGs
	-1.09559	siUPF1/siCon - all SDGs
	-1.09557	siUPF1/siCon - all SDGs
	-1.09234	siUPF1/siCon - all SDGs
	-1.08382	siUPF1/siCon - all SDGs
	-1.07939	siUPF1/siCon - all SDGs
	-1.07531	siUPF1/siCon - all SDGs
	-1.07311	siUPF1/siCon - all SDGs
	-1.06321	siUPF1/siCon - all SDGs
	-1.05344	siUPF1/siCon - all SDGs
	-1.05334	siUPF1/siCon - all SDGs
	-1.04984	siUPF1/siCon - all SDGs
	-1.04534	siUPF1/siCon - all SDGs
	-1.03829	siUPF1/siCon - all SDGs
	-1.03134	siUPF1/siCon - all SDGs
	-1.02986	siUPF1/siCon - all SDGs
	-1.02757	siUPF1/siCon - all SDGs
	-1.02653	siUPF1/siCon - all SDGs
	-1.02625	siUPF1/siCon - all SDGs
	-1.024	siUPF1/siCon - all SDGs
	-1.02246	siUPF1/siCon - all SDGs
	-1.02007	siUPF1/siCon - all SDGs
	-1.01653	siUPF1/siCon - all SDGs
	-1.01463	siUPF1/siCon - all SDGs
	-1.01182	siUPF1/siCon - all SDGs
	-1.00868	siUPF1/siCon - all SDGs
	-1.00666	siUPF1/siCon - all SDGs
	-1.00483	siUPF1/siCon - all SDGs
	-1.00327	siUPF1/siCon - all SDGs
	-1.00031	siUPF1/siCon - all SDGs
	-0.989667	siUPF1/siCon - all SDGs
	-0.982577	siUPF1/siCon - all SDGs
	-0.970869	siUPF1/siCon - all SDGs
	-0.968151	siUPF1/siCon - all SDGs
	-0.967086	siUPF1/siCon - all SDGs
	-0.966536	siUPF1/siCon - all SDGs
	-0.96273	siUPF1/siCon - all SDGs
	-0.962577	siUPF1/siCon - all SDGs
	-0.961267	siUPF1/siCon - all SDGs
	-0.953516	siUPF1/siCon - all SDGs
	-0.953442	siUPF1/siCon - all SDGs
	-0.952961	siUPF1/siCon - all SDGs
	-0.951503	siUPF1/siCon - all SDGs
	-0.945253	siUPF1/siCon - all SDGs
	-0.923178	siUPF1/siCon - all SDGs
	-0.922172	siUPF1/siCon - all SDGs
	-0.918676	siUPF1/siCon - all SDGs
	-0.917756	siUPF1/siCon - all SDGs
	-0.914192	siUPF1/siCon - all SDGs
	-0.909201	siUPF1/siCon - all SDGs
	-0.906744	siUPF1/siCon - all SDGs
	-0.905153	siUPF1/siCon - all SDGs
	-0.896049	siUPF1/siCon - all SDGs
	-0.891328	siUPF1/siCon - all SDGs
	-0.890747	siUPF1/siCon - all SDGs
	-0.890365	siUPF1/siCon - all SDGs
	-0.88577	siUPF1/siCon - all SDGs
	-0.885738	siUPF1/siCon - all SDGs
	-0.877073	siUPF1/siCon - all SDGs
	-0.87554	siUPF1/siCon - all SDGs
	-0.87297	siUPF1/siCon - all SDGs
	-0.86914	siUPF1/siCon - all SDGs
	-0.865084	siUPF1/siCon - all SDGs
	-0.858094	siUPF1/siCon - all SDGs
	-0.85728	siUPF1/siCon - all SDGs
	-0.853476	siUPF1/siCon - all SDGs
	-0.850252	siUPF1/siCon - all SDGs
	-0.842206	siUPF1/siCon - all SDGs
	-0.840742	siUPF1/siCon - all SDGs
	-0.83503	siUPF1/siCon - all SDGs
	-0.833858	siUPF1/siCon - all SDGs
	-0.832537	siUPF1/siCon - all SDGs
	-0.831976	siUPF1/siCon - all SDGs
	-0.830259	siUPF1/siCon - all SDGs
	-0.824232	siUPF1/siCon - all SDGs
	-0.819013	siUPF1/siCon - all SDGs
	-0.817996	siUPF1/siCon - all SDGs
	-0.817647	siUPF1/siCon - all SDGs
	-0.815174	siUPF1/siCon - all SDGs
	-0.808771	siUPF1/siCon - all SDGs
	-0.804458	siUPF1/siCon - all SDGs
	-0.800257	siUPF1/siCon - all SDGs
	-0.797926	siUPF1/siCon - all SDGs
	-0.797742	siUPF1/siCon - all SDGs
	-0.797041	siUPF1/siCon - all SDGs
	-0.796745	siUPF1/siCon - all SDGs
	-0.791869	siUPF1/siCon - all SDGs
	-0.791059	siUPF1/siCon - all SDGs
	-0.789782	siUPF1/siCon - all SDGs
	-0.789341	siUPF1/siCon - all SDGs
	-0.788681	siUPF1/siCon - all SDGs
	-0.786482	siUPF1/siCon - all SDGs
	-0.78075	siUPF1/siCon - all SDGs
	-0.773203	siUPF1/siCon - all SDGs
	-0.772786	siUPF1/siCon - all SDGs
	-0.77053	siUPF1/siCon - all SDGs
	-0.768065	siUPF1/siCon - all SDGs
	-0.76768	siUPF1/siCon - all SDGs
	-0.766951	siUPF1/siCon - all SDGs
	-0.760236	siUPF1/siCon - all SDGs
	-0.760107	siUPF1/siCon - all SDGs
	-0.757782	siUPF1/siCon - all SDGs
	-0.755942	siUPF1/siCon - all SDGs
	-0.749176	siUPF1/siCon - all SDGs
	-0.748983	siUPF1/siCon - all SDGs
	-0.748687	siUPF1/siCon - all SDGs
	-0.748182	siUPF1/siCon - all SDGs
	-0.74756	siUPF1/siCon - all SDGs
	-0.745736	siUPF1/siCon - all SDGs
	-0.745262	siUPF1/siCon - all SDGs
	-0.741489	siUPF1/siCon - all SDGs
	-0.740274	siUPF1/siCon - all SDGs
	-0.739891	siUPF1/siCon - all SDGs
	-0.737144	siUPF1/siCon - all SDGs
	-0.736838	siUPF1/siCon - all SDGs
	-0.735745	siUPF1/siCon - all SDGs
	-0.735454	siUPF1/siCon - all SDGs
	-0.73187	siUPF1/siCon - all SDGs
	-0.731049	siUPF1/siCon - all SDGs
	-0.73036	siUPF1/siCon - all SDGs
	-0.730161	siUPF1/siCon - all SDGs
	-0.729603	siUPF1/siCon - all SDGs
	-0.72952	siUPF1/siCon - all SDGs
	-0.728716	siUPF1/siCon - all SDGs
	-0.727599	siUPF1/siCon - all SDGs
	-0.72445	siUPF1/siCon - all SDGs
	-0.71587	siUPF1/siCon - all SDGs
	-0.715228	siUPF1/siCon - all SDGs
	-0.713133	siUPF1/siCon - all SDGs
	-0.709595	siUPF1/siCon - all SDGs
	-0.708601	siUPF1/siCon - all SDGs
	-0.706031	siUPF1/siCon - all SDGs
	-0.705667	siUPF1/siCon - all SDGs
	-0.705165	siUPF1/siCon - all SDGs
	-0.704981	siUPF1/siCon - all SDGs
	-0.699471	siUPF1/siCon - all SDGs
	-0.698292	siUPF1/siCon - all SDGs
	-0.697317	siUPF1/siCon - all SDGs
	-0.695772	siUPF1/siCon - all SDGs
	-0.69237	siUPF1/siCon - all SDGs
	-0.689836	siUPF1/siCon - all SDGs
	-0.688593	siUPF1/siCon - all SDGs
	-0.688442	siUPF1/siCon - all SDGs
	-0.687873	siUPF1/siCon - all SDGs
	-0.686478	siUPF1/siCon - all SDGs
	-0.686432	siUPF1/siCon - all SDGs
	-0.684064	siUPF1/siCon - all SDGs
	-0.68221	siUPF1/siCon - all SDGs
	-0.680416	siUPF1/siCon - all SDGs
	-0.679649	siUPF1/siCon - all SDGs
	-0.679486	siUPF1/siCon - all SDGs
	-0.679245	siUPF1/siCon - all SDGs
	-0.678691	siUPF1/siCon - all SDGs
	-0.678614	siUPF1/siCon - all SDGs
	-0.678319	siUPF1/siCon - all SDGs
	-0.677582	siUPF1/siCon - all SDGs
	-0.677455	siUPF1/siCon - all SDGs
	-0.67673	siUPF1/siCon - all SDGs
	-0.675296	siUPF1/siCon - all SDGs
	-0.674047	siUPF1/siCon - all SDGs
	-0.673915	siUPF1/siCon - all SDGs
	-0.672692	siUPF1/siCon - all SDGs
	-0.670692	siUPF1/siCon - all SDGs
	-0.670104	siUPF1/siCon - all SDGs
	-0.669576	siUPF1/siCon - all SDGs
	-0.667325	siUPF1/siCon - all SDGs
	-0.666996	siUPF1/siCon - all SDGs
	-0.665003	siUPF1/siCon - all SDGs
	-0.664757	siUPF1/siCon - all SDGs
	-0.663182	siUPF1/siCon - all SDGs
	-0.662958	siUPF1/siCon - all SDGs
	-0.662233	siUPF1/siCon - all SDGs
	-0.662026	siUPF1/siCon - all SDGs
	-0.661824	siUPF1/siCon - all SDGs
	-0.660254	siUPF1/siCon - all SDGs
	-0.660035	siUPF1/siCon - all SDGs
	-0.659784	siUPF1/siCon - all SDGs
	-0.656793	siUPF1/siCon - all SDGs
	-0.655991	siUPF1/siCon - all SDGs
	-0.65571	siUPF1/siCon - all SDGs
	-0.65233	siUPF1/siCon - all SDGs
	-0.652144	siUPF1/siCon - all SDGs
	-0.647861	siUPF1/siCon - all SDGs
	-0.647362	siUPF1/siCon - all SDGs
	-0.646442	siUPF1/siCon - all SDGs
	-0.644633	siUPF1/siCon - all SDGs
	-0.643699	siUPF1/siCon - all SDGs
	-0.643265	siUPF1/siCon - all SDGs
	-0.643195	siUPF1/siCon - all SDGs
	-0.64266	siUPF1/siCon - all SDGs
	-0.64188	siUPF1/siCon - all SDGs
	-0.640905	siUPF1/siCon - all SDGs
	-0.638631	siUPF1/siCon - all SDGs
	-0.63675	siUPF1/siCon - all SDGs
	-0.636348	siUPF1/siCon - all SDGs
	-0.636344	siUPF1/siCon - all SDGs
	-0.636107	siUPF1/siCon - all SDGs
	-0.635305	siUPF1/siCon - all SDGs
	-0.633579	siUPF1/siCon - all SDGs
	-0.632522	siUPF1/siCon - all SDGs
	-0.632061	siUPF1/siCon - all SDGs
	-0.629967	siUPF1/siCon - all SDGs
	-0.6297	siUPF1/siCon - all SDGs
	-0.629619	siUPF1/siCon - all SDGs
	-0.628183	siUPF1/siCon - all SDGs
	-0.627654	siUPF1/siCon - all SDGs
	-0.624713	siUPF1/siCon - all SDGs
	-0.624588	siUPF1/siCon - all SDGs
	-0.620264	siUPF1/siCon - all SDGs
	-0.62023	siUPF1/siCon - all SDGs
	-0.616565	siUPF1/siCon - all SDGs
	-0.616252	siUPF1/siCon - all SDGs
	-0.615609	siUPF1/siCon - all SDGs
	-0.614748	siUPF1/siCon - all SDGs
	-0.612458	siUPF1/siCon - all SDGs
	-0.610697	siUPF1/siCon - all SDGs
	-0.61003	siUPF1/siCon - all SDGs
	-0.609285	siUPF1/siCon - all SDGs
	-0.608631	siUPF1/siCon - all SDGs
	-0.608118	siUPF1/siCon - all SDGs
	-0.606294	siUPF1/siCon - all SDGs
	-0.606267	siUPF1/siCon - all SDGs
	-0.605026	siUPF1/siCon - all SDGs
	-0.604469	siUPF1/siCon - all SDGs
	-0.603335	siUPF1/siCon - all SDGs
	-0.601493	siUPF1/siCon - all SDGs
	-0.601469	siUPF1/siCon - all SDGs
	-0.601313	siUPF1/siCon - all SDGs
	-0.600573	siUPF1/siCon - all SDGs
	-0.599959	siUPF1/siCon - all SDGs
	-0.598434	siUPF1/siCon - all SDGs
	-0.598331	siUPF1/siCon - all SDGs
	-0.594144	siUPF1/siCon - all SDGs
	-0.594118	siUPF1/siCon - all SDGs
	-0.5936	siUPF1/siCon - all SDGs
	-0.592742	siUPF1/siCon - all SDGs
	-0.59154	siUPF1/siCon - all SDGs
	-0.591117	siUPF1/siCon - all SDGs
	-0.589425	siUPF1/siCon - all SDGs
	-0.58217	siUPF1/siCon - all SDGs
	-0.581257	siUPF1/siCon - all SDGs
	-0.581238	siUPF1/siCon - all SDGs
	-0.580632	siUPF1/siCon - all SDGs
	-0.578852	siUPF1/siCon - all SDGs
	-0.577382	siUPF1/siCon - all SDGs
	-0.575001	siUPF1/siCon - all SDGs
	-0.574944	siUPF1/siCon - all SDGs
	-0.573968	siUPF1/siCon - all SDGs
	-0.571963	siUPF1/siCon - all SDGs
	-0.571535	siUPF1/siCon - all SDGs
	-0.569429	siUPF1/siCon - all SDGs
	-0.569121	siUPF1/siCon - all SDGs
	-0.56831	siUPF1/siCon - all SDGs
	-0.568256	siUPF1/siCon - all SDGs
	-0.568019	siUPF1/siCon - all SDGs
	-0.566137	siUPF1/siCon - all SDGs
	-0.566053	siUPF1/siCon - all SDGs
	-0.565709	siUPF1/siCon - all SDGs
	-0.562862	siUPF1/siCon - all SDGs
	-0.562791	siUPF1/siCon - all SDGs
	-0.562646	siUPF1/siCon - all SDGs
	-0.561015	siUPF1/siCon - all SDGs
	-0.560319	siUPF1/siCon - all SDGs
	-0.559954	siUPF1/siCon - all SDGs
	-0.559845	siUPF1/siCon - all SDGs
	-0.557931	siUPF1/siCon - all SDGs
	-0.557604	siUPF1/siCon - all SDGs
	-0.554754	siUPF1/siCon - all SDGs
	-0.554343	siUPF1/siCon - all SDGs
	-0.554226	siUPF1/siCon - all SDGs
	-0.553878	siUPF1/siCon - all SDGs
	-0.55353	siUPF1/siCon - all SDGs
	-0.55323	siUPF1/siCon - all SDGs
	-0.552791	siUPF1/siCon - all SDGs
	-0.552038	siUPF1/siCon - all SDGs
	-0.55173	siUPF1/siCon - all SDGs
	-0.550844	siUPF1/siCon - all SDGs
	-0.549652	siUPF1/siCon - all SDGs
	-0.54879	siUPF1/siCon - all SDGs
	-0.548783	siUPF1/siCon - all SDGs
	-0.547617	siUPF1/siCon - all SDGs
	-0.5469	siUPF1/siCon - all SDGs
	-0.546845	siUPF1/siCon - all SDGs
	-0.545326	siUPF1/siCon - all SDGs
	-0.544721	siUPF1/siCon - all SDGs
	-0.543702	siUPF1/siCon - all SDGs
	-0.542113	siUPF1/siCon - all SDGs
	-0.540664	siUPF1/siCon - all SDGs
	-0.540117	siUPF1/siCon - all SDGs
	-0.540088	siUPF1/siCon - all SDGs
	-0.539444	siUPF1/siCon - all SDGs
	-0.538559	siUPF1/siCon - all SDGs
	-0.538229	siUPF1/siCon - all SDGs
	-0.538181	siUPF1/siCon - all SDGs
	-0.536821	siUPF1/siCon - all SDGs
	-0.53639	siUPF1/siCon - all SDGs
	-0.535833	siUPF1/siCon - all SDGs
	-0.535482	siUPF1/siCon - all SDGs
	-0.533641	siUPF1/siCon - all SDGs
	-0.532145	siUPF1/siCon - all SDGs
	-0.532061	siUPF1/siCon - all SDGs
	-0.532043	siUPF1/siCon - all SDGs
	-0.530946	siUPF1/siCon - all SDGs
	-0.528373	siUPF1/siCon - all SDGs
	-0.527819	siUPF1/siCon - all SDGs
	-0.527817	siUPF1/siCon - all SDGs
	-0.527704	siUPF1/siCon - all SDGs
	-0.527225	siUPF1/siCon - all SDGs
	-0.526601	siUPF1/siCon - all SDGs
	-0.524178	siUPF1/siCon - all SDGs
	-0.523431	siUPF1/siCon - all SDGs
	-0.522812	siUPF1/siCon - all SDGs
	-0.522325	siUPF1/siCon - all SDGs
	-0.52209	siUPF1/siCon - all SDGs
	-0.522072	siUPF1/siCon - all SDGs
	-0.522012	siUPF1/siCon - all SDGs
	-0.520781	siUPF1/siCon - all SDGs
	-0.519764	siUPF1/siCon - all SDGs
	-0.51965	siUPF1/siCon - all SDGs
	-0.51927	siUPF1/siCon - all SDGs
	-0.51896	siUPF1/siCon - all SDGs
	-0.518775	siUPF1/siCon - all SDGs
	-0.517615	siUPF1/siCon - all SDGs
	-0.51732	siUPF1/siCon - all SDGs
	-0.51367	siUPF1/siCon - all SDGs
	-0.513451	siUPF1/siCon - all SDGs
	-0.511242	siUPF1/siCon - all SDGs
	-0.51085	siUPF1/siCon - all SDGs
	-0.509665	siUPF1/siCon - all SDGs
	-0.506923	siUPF1/siCon - all SDGs
	-0.506377	siUPF1/siCon - all SDGs
	-0.505798	siUPF1/siCon - all SDGs
	-0.504823	siUPF1/siCon - all SDGs
	-0.502344	siUPF1/siCon - all SDGs
	-0.502337	siUPF1/siCon - all SDGs
	-0.502049	siUPF1/siCon - all SDGs
	-0.501458	siUPF1/siCon - all SDGs
	-0.498117	siUPF1/siCon - all SDGs
	-0.497785	siUPF1/siCon - all SDGs
	-0.495878	siUPF1/siCon - all SDGs
	-0.495842	siUPF1/siCon - all SDGs
	-0.495841	siUPF1/siCon - all SDGs
	-0.493944	siUPF1/siCon - all SDGs
	-0.49384	siUPF1/siCon - all SDGs
	-0.49352	siUPF1/siCon - all SDGs
	-0.493501	siUPF1/siCon - all SDGs
	-0.493477	siUPF1/siCon - all SDGs
	-0.492748	siUPF1/siCon - all SDGs
	-0.492594	siUPF1/siCon - all SDGs
	-0.492346	siUPF1/siCon - all SDGs
	-0.492335	siUPF1/siCon - all SDGs
	-0.492153	siUPF1/siCon - all SDGs
	-0.492153	siUPF1/siCon - all SDGs
	-0.491761	siUPF1/siCon - all SDGs
	-0.490717	siUPF1/siCon - all SDGs
	-0.48981	siUPF1/siCon - all SDGs
	-0.489675	siUPF1/siCon - all SDGs
	-0.48958	siUPF1/siCon - all SDGs
	-0.488918	siUPF1/siCon - all SDGs
	-0.488573	siUPF1/siCon - all SDGs
	-0.488075	siUPF1/siCon - all SDGs
	-0.487797	siUPF1/siCon - all SDGs
	-0.487131	siUPF1/siCon - all SDGs
	-0.486925	siUPF1/siCon - all SDGs
	-0.486908	siUPF1/siCon - all SDGs
	-0.486731	siUPF1/siCon - all SDGs
	-0.486551	siUPF1/siCon - all SDGs
	-0.486161	siUPF1/siCon - all SDGs
	-0.4853	siUPF1/siCon - all SDGs
	-0.4843	siUPF1/siCon - all SDGs
	-0.484066	siUPF1/siCon - all SDGs
	-0.483734	siUPF1/siCon - all SDGs
	-0.483297	siUPF1/siCon - all SDGs
	-0.482203	siUPF1/siCon - all SDGs
	-0.482183	siUPF1/siCon - all SDGs
	-0.480796	siUPF1/siCon - all SDGs
	-0.480305	siUPF1/siCon - all SDGs
	-0.479598	siUPF1/siCon - all SDGs
	-0.478467	siUPF1/siCon - all SDGs
	-0.477823	siUPF1/siCon - all SDGs
	-0.477348	siUPF1/siCon - all SDGs
	-0.476127	siUPF1/siCon - all SDGs
	-0.475422	siUPF1/siCon - all SDGs
	-0.474042	siUPF1/siCon - all SDGs
	-0.473399	siUPF1/siCon - all SDGs
	-0.473213	siUPF1/siCon - all SDGs
	-0.473199	siUPF1/siCon - all SDGs
	-0.471456	siUPF1/siCon - all SDGs
	-0.470558	siUPF1/siCon - all SDGs
	-0.470529	siUPF1/siCon - all SDGs
	-0.470357	siUPF1/siCon - all SDGs
	-0.469413	siUPF1/siCon - all SDGs
	-0.469277	siUPF1/siCon - all SDGs
	-0.468652	siUPF1/siCon - all SDGs
	-0.467454	siUPF1/siCon - all SDGs
	-0.467043	siUPF1/siCon - all SDGs
	-0.46656	siUPF1/siCon - all SDGs
	-0.465911	siUPF1/siCon - all SDGs
	-0.464122	siUPF1/siCon - all SDGs
	-0.463233	siUPF1/siCon - all SDGs
	-0.462117	siUPF1/siCon - all SDGs
	-0.461289	siUPF1/siCon - all SDGs
	-0.461118	siUPF1/siCon - all SDGs
	-0.460846	siUPF1/siCon - all SDGs
	-0.460058	siUPF1/siCon - all SDGs
	-0.459481	siUPF1/siCon - all SDGs
	-0.458061	siUPF1/siCon - all SDGs
	-0.457693	siUPF1/siCon - all SDGs
	-0.456416	siUPF1/siCon - all SDGs
	-0.456363	siUPF1/siCon - all SDGs
	-0.455569	siUPF1/siCon - all SDGs
	-0.455022	siUPF1/siCon - all SDGs
	-0.454849	siUPF1/siCon - all SDGs
	-0.453732	siUPF1/siCon - all SDGs
	-0.453445	siUPF1/siCon - all SDGs
	-0.453194	siUPF1/siCon - all SDGs
	-0.452883	siUPF1/siCon - all SDGs
	-0.452714	siUPF1/siCon - all SDGs
	-0.452426	siUPF1/siCon - all SDGs
	-0.452306	siUPF1/siCon - all SDGs
	-0.451981	siUPF1/siCon - all SDGs
	-0.451822	siUPF1/siCon - all SDGs
	-0.451466	siUPF1/siCon - all SDGs
	-0.450895	siUPF1/siCon - all SDGs
	-0.450879	siUPF1/siCon - all SDGs
	-0.450386	siUPF1/siCon - all SDGs
	-0.450385	siUPF1/siCon - all SDGs
	-0.449301	siUPF1/siCon - all SDGs
	-0.449213	siUPF1/siCon - all SDGs
	-0.448597	siUPF1/siCon - all SDGs
	-0.44842	siUPF1/siCon - all SDGs
	-0.448366	siUPF1/siCon - all SDGs
	-0.447977	siUPF1/siCon - all SDGs
	-0.447382	siUPF1/siCon - all SDGs
	-0.446935	siUPF1/siCon - all SDGs
	-0.446886	siUPF1/siCon - all SDGs
	-0.446771	siUPF1/siCon - all SDGs
	-0.446641	siUPF1/siCon - all SDGs
	-0.445621	siUPF1/siCon - all SDGs
	-0.445308	siUPF1/siCon - all SDGs
	-0.444944	siUPF1/siCon - all SDGs
	-0.44457	siUPF1/siCon - all SDGs
	-0.444183	siUPF1/siCon - all SDGs
	-0.444	siUPF1/siCon - all SDGs
	-0.443015	siUPF1/siCon - all SDGs
	-0.442969	siUPF1/siCon - all SDGs
	-0.442787	siUPF1/siCon - all SDGs
	-0.442777	siUPF1/siCon - all SDGs
	-0.442054	siUPF1/siCon - all SDGs
	-0.441326	siUPF1/siCon - all SDGs
	-0.441041	siUPF1/siCon - all SDGs
	-0.440709	siUPF1/siCon - all SDGs
	-0.440699	siUPF1/siCon - all SDGs
	-0.440399	siUPF1/siCon - all SDGs
	-0.440238	siUPF1/siCon - all SDGs
	-0.439731	siUPF1/siCon - all SDGs
	-0.439585	siUPF1/siCon - all SDGs
	-0.439518	siUPF1/siCon - all SDGs
	-0.438652	siUPF1/siCon - all SDGs
	-0.438594	siUPF1/siCon - all SDGs
	-0.438492	siUPF1/siCon - all SDGs
	-0.437817	siUPF1/siCon - all SDGs
	-0.437773	siUPF1/siCon - all SDGs
	-0.437457	siUPF1/siCon - all SDGs
	-0.437352	siUPF1/siCon - all SDGs
	-0.436852	siUPF1/siCon - all SDGs
	-0.43658	siUPF1/siCon - all SDGs
	-0.435661	siUPF1/siCon - all SDGs
	-0.434975	siUPF1/siCon - all SDGs
	-0.43394	siUPF1/siCon - all SDGs
	-0.433238	siUPF1/siCon - all SDGs
	-0.432181	siUPF1/siCon - all SDGs
	-0.431774	siUPF1/siCon - all SDGs
	-0.430339	siUPF1/siCon - all SDGs
	-0.430089	siUPF1/siCon - all SDGs
	-0.429948	siUPF1/siCon - all SDGs
	-0.4283	siUPF1/siCon - all SDGs
	-0.427491	siUPF1/siCon - all SDGs
	-0.427208	siUPF1/siCon - all SDGs
	-0.426965	siUPF1/siCon - all SDGs
	-0.42653	siUPF1/siCon - all SDGs
	-0.426504	siUPF1/siCon - all SDGs
	-0.426042	siUPF1/siCon - all SDGs
	-0.424628	siUPF1/siCon - all SDGs
	-0.424389	siUPF1/siCon - all SDGs
	-0.423777	siUPF1/siCon - all SDGs
	-0.423657	siUPF1/siCon - all SDGs
	-0.422981	siUPF1/siCon - all SDGs
	-0.422941	siUPF1/siCon - all SDGs
	-0.422545	siUPF1/siCon - all SDGs
	-0.422094	siUPF1/siCon - all SDGs
	-0.421862	siUPF1/siCon - all SDGs
	-0.421386	siUPF1/siCon - all SDGs
	-0.420768	siUPF1/siCon - all SDGs
	-0.419581	siUPF1/siCon - all SDGs
	-0.419426	siUPF1/siCon - all SDGs
	-0.418414	siUPF1/siCon - all SDGs
	-0.418365	siUPF1/siCon - all SDGs
	-0.418197	siUPF1/siCon - all SDGs
	-0.416173	siUPF1/siCon - all SDGs
	-0.416074	siUPF1/siCon - all SDGs
	-0.41606	siUPF1/siCon - all SDGs
	-0.415541	siUPF1/siCon - all SDGs
	-0.414921	siUPF1/siCon - all SDGs
	-0.413808	siUPF1/siCon - all SDGs
	-0.413147	siUPF1/siCon - all SDGs
	-0.412878	siUPF1/siCon - all SDGs
	-0.412674	siUPF1/siCon - all SDGs
	-0.41252	siUPF1/siCon - all SDGs
	-0.411383	siUPF1/siCon - all SDGs
	-0.409432	siUPF1/siCon - all SDGs
	-0.40921	siUPF1/siCon - all SDGs
	-0.408786	siUPF1/siCon - all SDGs
	-0.408079	siUPF1/siCon - all SDGs
	-0.407063	siUPF1/siCon - all SDGs
	-0.406866	siUPF1/siCon - all SDGs
	-0.406396	siUPF1/siCon - all SDGs
	-0.404543	siUPF1/siCon - all SDGs
	-0.404235	siUPF1/siCon - all SDGs
	-0.403674	siUPF1/siCon - all SDGs
	-0.403605	siUPF1/siCon - all SDGs
	-0.402074	siUPF1/siCon - all SDGs
	-0.401631	siUPF1/siCon - all SDGs
	-0.40152	siUPF1/siCon - all SDGs
	-0.401164	siUPF1/siCon - all SDGs
	-0.400966	siUPF1/siCon - all SDGs
	-0.399861	siUPF1/siCon - all SDGs
	-0.398847	siUPF1/siCon - all SDGs
	-0.398406	siUPF1/siCon - all SDGs
	-0.398305	siUPF1/siCon - all SDGs
	-0.398299	siUPF1/siCon - all SDGs
	-0.397875	siUPF1/siCon - all SDGs
	-0.397658	siUPF1/siCon - all SDGs
	-0.39711	siUPF1/siCon - all SDGs
	-0.396896	siUPF1/siCon - all SDGs
	-0.396255	siUPF1/siCon - all SDGs
	-0.395602	siUPF1/siCon - all SDGs
	-0.395472	siUPF1/siCon - all SDGs
	-0.395231	siUPF1/siCon - all SDGs
	-0.395004	siUPF1/siCon - all SDGs
	-0.394814	siUPF1/siCon - all SDGs
	-0.394692	siUPF1/siCon - all SDGs
	-0.393767	siUPF1/siCon - all SDGs
	-0.393661	siUPF1/siCon - all SDGs
	-0.393265	siUPF1/siCon - all SDGs
	-0.393066	siUPF1/siCon - all SDGs
	-0.392915	siUPF1/siCon - all SDGs
	-0.392574	siUPF1/siCon - all SDGs
	-0.392417	siUPF1/siCon - all SDGs
	-0.392393	siUPF1/siCon - all SDGs
	-0.392356	siUPF1/siCon - all SDGs
	-0.392033	siUPF1/siCon - all SDGs
	-0.391926	siUPF1/siCon - all SDGs
	-0.391776	siUPF1/siCon - all SDGs
	-0.391767	siUPF1/siCon - all SDGs
	-0.391751	siUPF1/siCon - all SDGs
	-0.391659	siUPF1/siCon - all SDGs
	-0.391082	siUPF1/siCon - all SDGs
	-0.390507	siUPF1/siCon - all SDGs
	-0.389758	siUPF1/siCon - all SDGs
	-0.389672	siUPF1/siCon - all SDGs
	-0.389552	siUPF1/siCon - all SDGs
	-0.389475	siUPF1/siCon - all SDGs
	-0.389151	siUPF1/siCon - all SDGs
	-0.389123	siUPF1/siCon - all SDGs
	-0.38867	siUPF1/siCon - all SDGs
	-0.38778	siUPF1/siCon - all SDGs
	-0.387119	siUPF1/siCon - all SDGs
	-0.386814	siUPF1/siCon - all SDGs
	-0.386376	siUPF1/siCon - all SDGs
	-0.386299	siUPF1/siCon - all SDGs
	-0.386099	siUPF1/siCon - all SDGs
	-0.385771	siUPF1/siCon - all SDGs
	-0.3846	siUPF1/siCon - all SDGs
	-0.384474	siUPF1/siCon - all SDGs
	-0.383999	siUPF1/siCon - all SDGs
	-0.383449	siUPF1/siCon - all SDGs
	-0.383386	siUPF1/siCon - all SDGs
	-0.382589	siUPF1/siCon - all SDGs
	-0.382513	siUPF1/siCon - all SDGs
	-0.382221	siUPF1/siCon - all SDGs
	-0.382219	siUPF1/siCon - all SDGs
	-0.382119	siUPF1/siCon - all SDGs
	-0.381506	siUPF1/siCon - all SDGs
	-0.381384	siUPF1/siCon - all SDGs
	-0.381344	siUPF1/siCon - all SDGs
	-0.381209	siUPF1/siCon - all SDGs
	-0.381094	siUPF1/siCon - all SDGs
	-0.38071	siUPF1/siCon - all SDGs
	-0.380327	siUPF1/siCon - all SDGs
	-0.38027	siUPF1/siCon - all SDGs
	-0.379948	siUPF1/siCon - all SDGs
	-0.379913	siUPF1/siCon - all SDGs
	-0.379823	siUPF1/siCon - all SDGs
	-0.379765	siUPF1/siCon - all SDGs
	-0.379522	siUPF1/siCon - all SDGs
	-0.37938	siUPF1/siCon - all SDGs
	-0.379377	siUPF1/siCon - all SDGs
	-0.378754	siUPF1/siCon - all SDGs
	-0.377306	siUPF1/siCon - all SDGs
	-0.376823	siUPF1/siCon - all SDGs
	-0.376774	siUPF1/siCon - all SDGs
	-0.376388	siUPF1/siCon - all SDGs
	-0.376299	siUPF1/siCon - all SDGs
	-0.37601	siUPF1/siCon - all SDGs
	-0.375638	siUPF1/siCon - all SDGs
	-0.374172	siUPF1/siCon - all SDGs
	-0.374052	siUPF1/siCon - all SDGs
	-0.37398	siUPF1/siCon - all SDGs
	-0.373028	siUPF1/siCon - all SDGs
	-0.372899	siUPF1/siCon - all SDGs
	-0.372765	siUPF1/siCon - all SDGs
	-0.37261	siUPF1/siCon - all SDGs
	-0.371916	siUPF1/siCon - all SDGs
	-0.371554	siUPF1/siCon - all SDGs
	-0.3713	siUPF1/siCon - all SDGs
	-0.37088	siUPF1/siCon - all SDGs
	-0.370352	siUPF1/siCon - all SDGs
	-0.370097	siUPF1/siCon - all SDGs
	-0.369695	siUPF1/siCon - all SDGs
	-0.369573	siUPF1/siCon - all SDGs
	-0.368731	siUPF1/siCon - all SDGs
	-0.368215	siUPF1/siCon - all SDGs
	-0.36597	siUPF1/siCon - all SDGs
	-0.365923	siUPF1/siCon - all SDGs
	-0.365891	siUPF1/siCon - all SDGs
	-0.364926	siUPF1/siCon - all SDGs
	-0.364642	siUPF1/siCon - all SDGs
	-0.364586	siUPF1/siCon - all SDGs
	-0.363866	siUPF1/siCon - all SDGs
	-0.363857	siUPF1/siCon - all SDGs
	-0.362962	siUPF1/siCon - all SDGs
	-0.362212	siUPF1/siCon - all SDGs
	-0.362142	siUPF1/siCon - all SDGs
	-0.361882	siUPF1/siCon - all SDGs
	-0.361729	siUPF1/siCon - all SDGs
	-0.361595	siUPF1/siCon - all SDGs
	-0.361376	siUPF1/siCon - all SDGs
	-0.361107	siUPF1/siCon - all SDGs
	-0.360729	siUPF1/siCon - all SDGs
	-0.360639	siUPF1/siCon - all SDGs
	-0.36052	siUPF1/siCon - all SDGs
	-0.360396	siUPF1/siCon - all SDGs
	-0.360311	siUPF1/siCon - all SDGs
	-0.360286	siUPF1/siCon - all SDGs
	-0.359867	siUPF1/siCon - all SDGs
	-0.359702	siUPF1/siCon - all SDGs
	-0.359233	siUPF1/siCon - all SDGs
	-0.358015	siUPF1/siCon - all SDGs
	-0.357821	siUPF1/siCon - all SDGs
	-0.35754	siUPF1/siCon - all SDGs
	-0.357466	siUPF1/siCon - all SDGs
	-0.356682	siUPF1/siCon - all SDGs
	-0.356368	siUPF1/siCon - all SDGs
	-0.356013	siUPF1/siCon - all SDGs
	-0.35558	siUPF1/siCon - all SDGs
	-0.355526	siUPF1/siCon - all SDGs
	-0.35538	siUPF1/siCon - all SDGs
	-0.35537	siUPF1/siCon - all SDGs
	-0.355	siUPF1/siCon - all SDGs
	-0.354767	siUPF1/siCon - all SDGs
	-0.354632	siUPF1/siCon - all SDGs
	-0.354548	siUPF1/siCon - all SDGs
	-0.353576	siUPF1/siCon - all SDGs
	-0.353491	siUPF1/siCon - all SDGs
	-0.352215	siUPF1/siCon - all SDGs
	-0.352212	siUPF1/siCon - all SDGs
	-0.351588	siUPF1/siCon - all SDGs
	-0.350643	siUPF1/siCon - all SDGs
	-0.350639	siUPF1/siCon - all SDGs
	-0.350222	siUPF1/siCon - all SDGs
	-0.350028	siUPF1/siCon - all SDGs
	-0.350008	siUPF1/siCon - all SDGs
	-0.349111	siUPF1/siCon - all SDGs
	-0.349027	siUPF1/siCon - all SDGs
	-0.348788	siUPF1/siCon - all SDGs
	-0.348209	siUPF1/siCon - all SDGs
	-0.347779	siUPF1/siCon - all SDGs
	-0.346868	siUPF1/siCon - all SDGs
	-0.346489	siUPF1/siCon - all SDGs
	-0.346408	siUPF1/siCon - all SDGs
	-0.346213	siUPF1/siCon - all SDGs
	-0.345714	siUPF1/siCon - all SDGs
	-0.345592	siUPF1/siCon - all SDGs
	-0.345367	siUPF1/siCon - all SDGs
	-0.344789	siUPF1/siCon - all SDGs
	-0.344607	siUPF1/siCon - all SDGs
	-0.344545	siUPF1/siCon - all SDGs
	-0.344425	siUPF1/siCon - all SDGs
	-0.344161	siUPF1/siCon - all SDGs
	-0.343748	siUPF1/siCon - all SDGs
	-0.342843	siUPF1/siCon - all SDGs
	-0.342393	siUPF1/siCon - all SDGs
	-0.342258	siUPF1/siCon - all SDGs
	-0.342164	siUPF1/siCon - all SDGs
	-0.342006	siUPF1/siCon - all SDGs
	-0.341083	siUPF1/siCon - all SDGs
	-0.340782	siUPF1/siCon - all SDGs
	-0.340625	siUPF1/siCon - all SDGs
	-0.340512	siUPF1/siCon - all SDGs
	-0.340464	siUPF1/siCon - all SDGs
	-0.340143	siUPF1/siCon - all SDGs
	-0.338964	siUPF1/siCon - all SDGs
	-0.338888	siUPF1/siCon - all SDGs
	-0.338734	siUPF1/siCon - all SDGs
	-0.338185	siUPF1/siCon - all SDGs
	-0.33808	siUPF1/siCon - all SDGs
	-0.337861	siUPF1/siCon - all SDGs
	-0.337514	siUPF1/siCon - all SDGs
	-0.337125	siUPF1/siCon - all SDGs
	-0.337007	siUPF1/siCon - all SDGs
	-0.336975	siUPF1/siCon - all SDGs
	-0.336791	siUPF1/siCon - all SDGs
	-0.336473	siUPF1/siCon - all SDGs
	-0.335709	siUPF1/siCon - all SDGs
	-0.335575	siUPF1/siCon - all SDGs
	-0.334954	siUPF1/siCon - all SDGs
	-0.333439	siUPF1/siCon - all SDGs
	-0.333215	siUPF1/siCon - all SDGs
	-0.332705	siUPF1/siCon - all SDGs
	-0.332652	siUPF1/siCon - all SDGs
	-0.332222	siUPF1/siCon - all SDGs
	-0.332103	siUPF1/siCon - all SDGs
	-0.331904	siUPF1/siCon - all SDGs
	-0.3319	siUPF1/siCon - all SDGs
	-0.331631	siUPF1/siCon - all SDGs
	-0.331457	siUPF1/siCon - all SDGs
	-0.331421	siUPF1/siCon - all SDGs
	-0.3314	siUPF1/siCon - all SDGs
	-0.331378	siUPF1/siCon - all SDGs
	-0.331338	siUPF1/siCon - all SDGs
	-0.330928	siUPF1/siCon - all SDGs
	-0.330832	siUPF1/siCon - all SDGs
	-0.330656	siUPF1/siCon - all SDGs
	-0.329499	siUPF1/siCon - all SDGs
	-0.329102	siUPF1/siCon - all SDGs
	-0.329041	siUPF1/siCon - all SDGs
	-0.328826	siUPF1/siCon - all SDGs
	-0.328746	siUPF1/siCon - all SDGs
	-0.328397	siUPF1/siCon - all SDGs
	-0.328139	siUPF1/siCon - all SDGs
	-0.327389	siUPF1/siCon - all SDGs
	-0.327368	siUPF1/siCon - all SDGs
	-0.327298	siUPF1/siCon - all SDGs
	-0.327056	siUPF1/siCon - all SDGs
	-0.326959	siUPF1/siCon - all SDGs
	-0.326288	siUPF1/siCon - all SDGs
	-0.326066	siUPF1/siCon - all SDGs
	-0.326038	siUPF1/siCon - all SDGs
	-0.325987	siUPF1/siCon - all SDGs
	-0.324803	siUPF1/siCon - all SDGs
	-0.324364	siUPF1/siCon - all SDGs
	-0.324266	siUPF1/siCon - all SDGs
	-0.323665	siUPF1/siCon - all SDGs
	-0.323646	siUPF1/siCon - all SDGs
	-0.323512	siUPF1/siCon - all SDGs
	-0.323423	siUPF1/siCon - all SDGs
	-0.322923	siUPF1/siCon - all SDGs
	-0.322726	siUPF1/siCon - all SDGs
	-0.320792	siUPF1/siCon - all SDGs
	-0.320639	siUPF1/siCon - all SDGs
	-0.320379	siUPF1/siCon - all SDGs
	-0.320317	siUPF1/siCon - all SDGs
	-0.320267	siUPF1/siCon - all SDGs
	-0.319935	siUPF1/siCon - all SDGs
	-0.319221	siUPF1/siCon - all SDGs
	-0.319133	siUPF1/siCon - all SDGs
	-0.318571	siUPF1/siCon - all SDGs
	-0.318444	siUPF1/siCon - all SDGs
	-0.318395	siUPF1/siCon - all SDGs
	-0.317793	siUPF1/siCon - all SDGs
	-0.317443	siUPF1/siCon - all SDGs
	-0.317386	siUPF1/siCon - all SDGs
	-0.317196	siUPF1/siCon - all SDGs
	-0.316924	siUPF1/siCon - all SDGs
	-0.316834	siUPF1/siCon - all SDGs
	-0.315503	siUPF1/siCon - all SDGs
	-0.315416	siUPF1/siCon - all SDGs
	-0.31471	siUPF1/siCon - all SDGs
	-0.313617	siUPF1/siCon - all SDGs
	-0.312712	siUPF1/siCon - all SDGs
	-0.311776	siUPF1/siCon - all SDGs
	-0.31151	siUPF1/siCon - all SDGs
	-0.311237	siUPF1/siCon - all SDGs
	-0.310994	siUPF1/siCon - all SDGs
	-0.310646	siUPF1/siCon - all SDGs
	-0.309652	siUPF1/siCon - all SDGs
	-0.309602	siUPF1/siCon - all SDGs
	-0.309161	siUPF1/siCon - all SDGs
	-0.309069	siUPF1/siCon - all SDGs
	-0.30892	siUPF1/siCon - all SDGs
	-0.308894	siUPF1/siCon - all SDGs
	-0.308524	siUPF1/siCon - all SDGs
	-0.308367	siUPF1/siCon - all SDGs
	-0.307753	siUPF1/siCon - all SDGs
	-0.305479	siUPF1/siCon - all SDGs
	-0.305465	siUPF1/siCon - all SDGs
	-0.304904	siUPF1/siCon - all SDGs
	-0.304761	siUPF1/siCon - all SDGs
	-0.304289	siUPF1/siCon - all SDGs
	-0.30427	siUPF1/siCon - all SDGs
	-0.303974	siUPF1/siCon - all SDGs
	-0.303731	siUPF1/siCon - all SDGs
	-0.303483	siUPF1/siCon - all SDGs
	-0.303385	siUPF1/siCon - all SDGs
	-0.302842	siUPF1/siCon - all SDGs
	-0.302309	siUPF1/siCon - all SDGs
	-0.301958	siUPF1/siCon - all SDGs
	-0.301571	siUPF1/siCon - all SDGs
	-0.301459	siUPF1/siCon - all SDGs
	-0.301367	siUPF1/siCon - all SDGs
	-0.301201	siUPF1/siCon - all SDGs
	-0.300694	siUPF1/siCon - all SDGs
	-0.300309	siUPF1/siCon - all SDGs
	-0.299755	siUPF1/siCon - all SDGs
	-0.299568	siUPF1/siCon - all SDGs
	-0.299348	siUPF1/siCon - all SDGs
	-0.299285	siUPF1/siCon - all SDGs
	-0.29928	siUPF1/siCon - all SDGs
	-0.299043	siUPF1/siCon - all SDGs
	-0.298704	siUPF1/siCon - all SDGs
	-0.298674	siUPF1/siCon - all SDGs
	-0.29865	siUPF1/siCon - all SDGs
	-0.298481	siUPF1/siCon - all SDGs
	-0.29785	siUPF1/siCon - all SDGs
	-0.297723	siUPF1/siCon - all SDGs
	-0.296853	siUPF1/siCon - all SDGs
	-0.296843	siUPF1/siCon - all SDGs
	-0.296804	siUPF1/siCon - all SDGs
	-0.296711	siUPF1/siCon - all SDGs
	-0.296709	siUPF1/siCon - all SDGs
	-0.296654	siUPF1/siCon - all SDGs
	-0.296575	siUPF1/siCon - all SDGs
	-0.295932	siUPF1/siCon - all SDGs
	-0.295846	siUPF1/siCon - all SDGs
	-0.295755	siUPF1/siCon - all SDGs
	-0.295749	siUPF1/siCon - all SDGs
	-0.294836	siUPF1/siCon - all SDGs
	-0.294652	siUPF1/siCon - all SDGs
	-0.294493	siUPF1/siCon - all SDGs
	-0.293065	siUPF1/siCon - all SDGs
	-0.292472	siUPF1/siCon - all SDGs
	-0.292382	siUPF1/siCon - all SDGs
	-0.291794	siUPF1/siCon - all SDGs
	-0.291277	siUPF1/siCon - all SDGs
	-0.291273	siUPF1/siCon - all SDGs
	-0.291192	siUPF1/siCon - all SDGs
	-0.291128	siUPF1/siCon - all SDGs
	-0.291104	siUPF1/siCon - all SDGs
	-0.290944	siUPF1/siCon - all SDGs
	-0.290697	siUPF1/siCon - all SDGs
	-0.290563	siUPF1/siCon - all SDGs
	-0.290546	siUPF1/siCon - all SDGs
	-0.290091	siUPF1/siCon - all SDGs
	-0.289792	siUPF1/siCon - all SDGs
	-0.289469	siUPF1/siCon - all SDGs
	-0.289266	siUPF1/siCon - all SDGs
	-0.288904	siUPF1/siCon - all SDGs
	-0.288812	siUPF1/siCon - all SDGs
	-0.288726	siUPF1/siCon - all SDGs
	-0.288106	siUPF1/siCon - all SDGs
	-0.288078	siUPF1/siCon - all SDGs
	-0.288049	siUPF1/siCon - all SDGs
	-0.287871	siUPF1/siCon - all SDGs
	-0.287578	siUPF1/siCon - all SDGs
	-0.287364	siUPF1/siCon - all SDGs
	-0.286523	siUPF1/siCon - all SDGs
	-0.286272	siUPF1/siCon - all SDGs
	-0.28621	siUPF1/siCon - all SDGs
	-0.286009	siUPF1/siCon - all SDGs
	-0.285937	siUPF1/siCon - all SDGs
	-0.285882	siUPF1/siCon - all SDGs
	-0.285657	siUPF1/siCon - all SDGs
	-0.285489	siUPF1/siCon - all SDGs
	-0.285079	siUPF1/siCon - all SDGs
	-0.284944	siUPF1/siCon - all SDGs
	-0.284675	siUPF1/siCon - all SDGs
	-0.283975	siUPF1/siCon - all SDGs
	-0.283957	siUPF1/siCon - all SDGs
	-0.2839	siUPF1/siCon - all SDGs
	-0.2829	siUPF1/siCon - all SDGs
	-0.282132	siUPF1/siCon - all SDGs
	-0.282086	siUPF1/siCon - all SDGs
	-0.281948	siUPF1/siCon - all SDGs
	-0.281612	siUPF1/siCon - all SDGs
	-0.281126	siUPF1/siCon - all SDGs
	-0.28063	siUPF1/siCon - all SDGs
	-0.28036	siUPF1/siCon - all SDGs
	-0.280198	siUPF1/siCon - all SDGs
	-0.280083	siUPF1/siCon - all SDGs
	-0.279822	siUPF1/siCon - all SDGs
	-0.279474	siUPF1/siCon - all SDGs
	-0.279163	siUPF1/siCon - all SDGs
	-0.27868	siUPF1/siCon - all SDGs
	-0.278654	siUPF1/siCon - all SDGs
	-0.278639	siUPF1/siCon - all SDGs
	-0.278145	siUPF1/siCon - all SDGs
	-0.277941	siUPF1/siCon - all SDGs
	-0.277756	siUPF1/siCon - all SDGs
	-0.277612	siUPF1/siCon - all SDGs
	-0.27693	siUPF1/siCon - all SDGs
	-0.276882	siUPF1/siCon - all SDGs
	-0.276727	siUPF1/siCon - all SDGs
	-0.276577	siUPF1/siCon - all SDGs
	-0.276501	siUPF1/siCon - all SDGs
	-0.276419	siUPF1/siCon - all SDGs
	-0.276343	siUPF1/siCon - all SDGs
	-0.276216	siUPF1/siCon - all SDGs
	-0.276042	siUPF1/siCon - all SDGs
	-0.275958	siUPF1/siCon - all SDGs
	-0.275801	siUPF1/siCon - all SDGs
	-0.275594	siUPF1/siCon - all SDGs
	-0.274883	siUPF1/siCon - all SDGs
	-0.27465	siUPF1/siCon - all SDGs
	-0.274586	siUPF1/siCon - all SDGs
	-0.274518	siUPF1/siCon - all SDGs
	-0.273675	siUPF1/siCon - all SDGs
	-0.273277	siUPF1/siCon - all SDGs
	-0.272615	siUPF1/siCon - all SDGs
	-0.272324	siUPF1/siCon - all SDGs
	-0.272266	siUPF1/siCon - all SDGs
	-0.272059	siUPF1/siCon - all SDGs
	-0.271917	siUPF1/siCon - all SDGs
	-0.271583	siUPF1/siCon - all SDGs
	-0.271499	siUPF1/siCon - all SDGs
	-0.271434	siUPF1/siCon - all SDGs
	-0.271132	siUPF1/siCon - all SDGs
	-0.27084	siUPF1/siCon - all SDGs
	-0.270451	siUPF1/siCon - all SDGs
	-0.270055	siUPF1/siCon - all SDGs
	-0.269247	siUPF1/siCon - all SDGs
	-0.268962	siUPF1/siCon - all SDGs
	-0.268934	siUPF1/siCon - all SDGs
	-0.268837	siUPF1/siCon - all SDGs
	-0.268604	siUPF1/siCon - all SDGs
	-0.267973	siUPF1/siCon - all SDGs
	-0.267943	siUPF1/siCon - all SDGs
	-0.267726	siUPF1/siCon - all SDGs
	-0.267532	siUPF1/siCon - all SDGs
	-0.267206	siUPF1/siCon - all SDGs
	-0.266944	siUPF1/siCon - all SDGs
	-0.26649	siUPF1/siCon - all SDGs
	-0.266147	siUPF1/siCon - all SDGs
	-0.266088	siUPF1/siCon - all SDGs
	-0.265326	siUPF1/siCon - all SDGs
	-0.265042	siUPF1/siCon - all SDGs
	-0.263906	siUPF1/siCon - all SDGs
	-0.263743	siUPF1/siCon - all SDGs
	-0.263735	siUPF1/siCon - all SDGs
	-0.263731	siUPF1/siCon - all SDGs
	-0.263536	siUPF1/siCon - all SDGs
	-0.263532	siUPF1/siCon - all SDGs
	-0.263294	siUPF1/siCon - all SDGs
	-0.263011	siUPF1/siCon - all SDGs
	-0.262365	siUPF1/siCon - all SDGs
	-0.262048	siUPF1/siCon - all SDGs
	-0.260589	siUPF1/siCon - all SDGs
	-0.260195	siUPF1/siCon - all SDGs
	-0.259067	siUPF1/siCon - all SDGs
	-0.258844	siUPF1/siCon - all SDGs
	-0.258728	siUPF1/siCon - all SDGs
	-0.258661	siUPF1/siCon - all SDGs
	-0.258158	siUPF1/siCon - all SDGs
	-0.258088	siUPF1/siCon - all SDGs
	-0.257547	siUPF1/siCon - all SDGs
	-0.257513	siUPF1/siCon - all SDGs
	-0.256939	siUPF1/siCon - all SDGs
	-0.256482	siUPF1/siCon - all SDGs
	-0.256411	siUPF1/siCon - all SDGs
	-0.256395	siUPF1/siCon - all SDGs
	-0.25629	siUPF1/siCon - all SDGs
	-0.256247	siUPF1/siCon - all SDGs
	-0.256058	siUPF1/siCon - all SDGs
	-0.255972	siUPF1/siCon - all SDGs
	-0.255894	siUPF1/siCon - all SDGs
	-0.255581	siUPF1/siCon - all SDGs
	-0.255436	siUPF1/siCon - all SDGs
	-0.255426	siUPF1/siCon - all SDGs
	-0.255149	siUPF1/siCon - all SDGs
	-0.254872	siUPF1/siCon - all SDGs
	-0.253801	siUPF1/siCon - all SDGs
	-0.253385	siUPF1/siCon - all SDGs
	-0.253185	siUPF1/siCon - all SDGs
	-0.252673	siUPF1/siCon - all SDGs
	-0.252634	siUPF1/siCon - all SDGs
	-0.252573	siUPF1/siCon - all SDGs
	-0.252436	siUPF1/siCon - all SDGs
	-0.252048	siUPF1/siCon - all SDGs
	-0.251782	siUPF1/siCon - all SDGs
	-0.251675	siUPF1/siCon - all SDGs
	-0.251344	siUPF1/siCon - all SDGs
	-0.250979	siUPF1/siCon - all SDGs
	-0.250969	siUPF1/siCon - all SDGs
	-0.250933	siUPF1/siCon - all SDGs
	-0.250347	siUPF1/siCon - all SDGs
	-0.250332	siUPF1/siCon - all SDGs
	-0.250136	siUPF1/siCon - all SDGs
	-0.250046	siUPF1/siCon - all SDGs
	-0.249967	siUPF1/siCon - all SDGs
	-0.249891	siUPF1/siCon - all SDGs
	-0.249859	siUPF1/siCon - all SDGs
	-0.249686	siUPF1/siCon - all SDGs
	-0.248928	siUPF1/siCon - all SDGs
	-0.248773	siUPF1/siCon - all SDGs
	-0.248503	siUPF1/siCon - all SDGs
	-0.248442	siUPF1/siCon - all SDGs
	-0.248129	siUPF1/siCon - all SDGs
	-0.247841	siUPF1/siCon - all SDGs
	-0.247462	siUPF1/siCon - all SDGs
	-0.24742	siUPF1/siCon - all SDGs
	-0.247305	siUPF1/siCon - all SDGs
	-0.24699	siUPF1/siCon - all SDGs
	-0.246939	siUPF1/siCon - all SDGs
	-0.246473	siUPF1/siCon - all SDGs
	-0.246413	siUPF1/siCon - all SDGs
	-0.246156	siUPF1/siCon - all SDGs
	-0.245068	siUPF1/siCon - all SDGs
	-0.244954	siUPF1/siCon - all SDGs
	-0.244403	siUPF1/siCon - all SDGs
	-0.244247	siUPF1/siCon - all SDGs
	-0.244084	siUPF1/siCon - all SDGs
	-0.243794	siUPF1/siCon - all SDGs
	-0.243193	siUPF1/siCon - all SDGs
	-0.242277	siUPF1/siCon - all SDGs
	-0.242096	siUPF1/siCon - all SDGs
	-0.241938	siUPF1/siCon - all SDGs
	-0.241774	siUPF1/siCon - all SDGs
	-0.241433	siUPF1/siCon - all SDGs
	-0.241329	siUPF1/siCon - all SDGs
	-0.240824	siUPF1/siCon - all SDGs
	-0.240729	siUPF1/siCon - all SDGs
	-0.240701	siUPF1/siCon - all SDGs
	-0.240081	siUPF1/siCon - all SDGs
	-0.239927	siUPF1/siCon - all SDGs
	-0.239865	siUPF1/siCon - all SDGs
	-0.239353	siUPF1/siCon - all SDGs
	-0.239344	siUPF1/siCon - all SDGs
	-0.239139	siUPF1/siCon - all SDGs
	-0.23791	siUPF1/siCon - all SDGs
	-0.237756	siUPF1/siCon - all SDGs
	-0.237626	siUPF1/siCon - all SDGs
	-0.237296	siUPF1/siCon - all SDGs
	-0.236052	siUPF1/siCon - all SDGs
	-0.235976	siUPF1/siCon - all SDGs
	-0.235361	siUPF1/siCon - all SDGs
	-0.235232	siUPF1/siCon - all SDGs
	-0.235201	siUPF1/siCon - all SDGs
	-0.235106	siUPF1/siCon - all SDGs
	-0.23499	siUPF1/siCon - all SDGs
	-0.234965	siUPF1/siCon - all SDGs
	-0.234584	siUPF1/siCon - all SDGs
	-0.234537	siUPF1/siCon - all SDGs
	-0.234113	siUPF1/siCon - all SDGs
	-0.233185	siUPF1/siCon - all SDGs
	-0.232898	siUPF1/siCon - all SDGs
	-0.23281	siUPF1/siCon - all SDGs
	-0.232284	siUPF1/siCon - all SDGs
	-0.232186	siUPF1/siCon - all SDGs
	-0.231563	siUPF1/siCon - all SDGs
	-0.231386	siUPF1/siCon - all SDGs
	-0.231297	siUPF1/siCon - all SDGs
	-0.23119	siUPF1/siCon - all SDGs
	-0.23116	siUPF1/siCon - all SDGs
	-0.231029	siUPF1/siCon - all SDGs
	-0.230978	siUPF1/siCon - all SDGs
	-0.230862	siUPF1/siCon - all SDGs
	-0.229488	siUPF1/siCon - all SDGs
	-0.228948	siUPF1/siCon - all SDGs
	-0.228521	siUPF1/siCon - all SDGs
	-0.22849	siUPF1/siCon - all SDGs
	-0.228032	siUPF1/siCon - all SDGs
	-0.227416	siUPF1/siCon - all SDGs
	-0.227412	siUPF1/siCon - all SDGs
	-0.227042	siUPF1/siCon - all SDGs
	-0.226745	siUPF1/siCon - all SDGs
	-0.226458	siUPF1/siCon - all SDGs
	-0.226421	siUPF1/siCon - all SDGs
	-0.226405	siUPF1/siCon - all SDGs
	-0.22618	siUPF1/siCon - all SDGs
	-0.226126	siUPF1/siCon - all SDGs
	-0.22555	siUPF1/siCon - all SDGs
	-0.225373	siUPF1/siCon - all SDGs
	-0.225313	siUPF1/siCon - all SDGs
	-0.225264	siUPF1/siCon - all SDGs
	-0.225181	siUPF1/siCon - all SDGs
	-0.22483	siUPF1/siCon - all SDGs
	-0.224795	siUPF1/siCon - all SDGs
	-0.224525	siUPF1/siCon - all SDGs
	-0.22446	siUPF1/siCon - all SDGs
	-0.224456	siUPF1/siCon - all SDGs
	-0.224358	siUPF1/siCon - all SDGs
	-0.224314	siUPF1/siCon - all SDGs
	-0.224121	siUPF1/siCon - all SDGs
	-0.223768	siUPF1/siCon - all SDGs
	-0.223764	siUPF1/siCon - all SDGs
	-0.223506	siUPF1/siCon - all SDGs
	-0.223408	siUPF1/siCon - all SDGs
	-0.223325	siUPF1/siCon - all SDGs
	-0.223088	siUPF1/siCon - all SDGs
	-0.223067	siUPF1/siCon - all SDGs
	-0.222993	siUPF1/siCon - all SDGs
	-0.222856	siUPF1/siCon - all SDGs
	-0.221592	siUPF1/siCon - all SDGs
	-0.221466	siUPF1/siCon - all SDGs
	-0.22136	siUPF1/siCon - all SDGs
	-0.220916	siUPF1/siCon - all SDGs
	-0.220459	siUPF1/siCon - all SDGs
	-0.220221	siUPF1/siCon - all SDGs
	-0.220211	siUPF1/siCon - all SDGs
	-0.219779	siUPF1/siCon - all SDGs
	-0.218819	siUPF1/siCon - all SDGs
	-0.218228	siUPF1/siCon - all SDGs
	-0.218156	siUPF1/siCon - all SDGs
	-0.216952	siUPF1/siCon - all SDGs
	-0.216742	siUPF1/siCon - all SDGs
	-0.216266	siUPF1/siCon - all SDGs
	-0.216067	siUPF1/siCon - all SDGs
	-0.215999	siUPF1/siCon - all SDGs
	-0.215758	siUPF1/siCon - all SDGs
	-0.215584	siUPF1/siCon - all SDGs
	-0.215205	siUPF1/siCon - all SDGs
	-0.214505	siUPF1/siCon - all SDGs
	-0.214087	siUPF1/siCon - all SDGs
	-0.213922	siUPF1/siCon - all SDGs
	-0.213913	siUPF1/siCon - all SDGs
	-0.213811	siUPF1/siCon - all SDGs
	-0.213732	siUPF1/siCon - all SDGs
	-0.213509	siUPF1/siCon - all SDGs
	-0.213298	siUPF1/siCon - all SDGs
	-0.213214	siUPF1/siCon - all SDGs
	-0.21315	siUPF1/siCon - all SDGs
	-0.212551	siUPF1/siCon - all SDGs
	-0.212193	siUPF1/siCon - all SDGs
	-0.211821	siUPF1/siCon - all SDGs
	-0.211804	siUPF1/siCon - all SDGs
	-0.211305	siUPF1/siCon - all SDGs
	-0.211161	siUPF1/siCon - all SDGs
	-0.210621	siUPF1/siCon - all SDGs
	-0.210508	siUPF1/siCon - all SDGs
	-0.210273	siUPF1/siCon - all SDGs
	-0.210171	siUPF1/siCon - all SDGs
	-0.210141	siUPF1/siCon - all SDGs
	-0.209803	siUPF1/siCon - all SDGs
	-0.209438	siUPF1/siCon - all SDGs
	-0.208844	siUPF1/siCon - all SDGs
	-0.208726	siUPF1/siCon - all SDGs
	-0.208613	siUPF1/siCon - all SDGs
	-0.208273	siUPF1/siCon - all SDGs
	-0.20827	siUPF1/siCon - all SDGs
	-0.208081	siUPF1/siCon - all SDGs
	-0.20795	siUPF1/siCon - all SDGs
	-0.207491	siUPF1/siCon - all SDGs
	-0.207404	siUPF1/siCon - all SDGs
	-0.207325	siUPF1/siCon - all SDGs
	-0.207248	siUPF1/siCon - all SDGs
	-0.207162	siUPF1/siCon - all SDGs
	-0.206707	siUPF1/siCon - all SDGs
	-0.205818	siUPF1/siCon - all SDGs
	-0.20564	siUPF1/siCon - all SDGs
	-0.205331	siUPF1/siCon - all SDGs
	-0.204977	siUPF1/siCon - all SDGs
	-0.204804	siUPF1/siCon - all SDGs
	-0.204708	siUPF1/siCon - all SDGs
	-0.204249	siUPF1/siCon - all SDGs
	-0.203995	siUPF1/siCon - all SDGs
	-0.203989	siUPF1/siCon - all SDGs
	-0.203959	siUPF1/siCon - all SDGs
	-0.203491	siUPF1/siCon - all SDGs
	-0.203422	siUPF1/siCon - all SDGs
	-0.203362	siUPF1/siCon - all SDGs
	-0.20326	siUPF1/siCon - all SDGs
	-0.202786	siUPF1/siCon - all SDGs
	-0.2026	siUPF1/siCon - all SDGs
	-0.20238	siUPF1/siCon - all SDGs
	-0.202296	siUPF1/siCon - all SDGs
	-0.202268	siUPF1/siCon - all SDGs
	-0.20132	siUPF1/siCon - all SDGs
	-0.201238	siUPF1/siCon - all SDGs
	-0.201204	siUPF1/siCon - all SDGs
	-0.201153	siUPF1/siCon - all SDGs
	-0.201136	siUPF1/siCon - all SDGs
	-0.201131	siUPF1/siCon - all SDGs
	-0.200968	siUPF1/siCon - all SDGs
	-0.200855	siUPF1/siCon - all SDGs
	-0.200393	siUPF1/siCon - all SDGs
	-0.20031	siUPF1/siCon - all SDGs
	-0.199939	siUPF1/siCon - all SDGs
	-0.199678	siUPF1/siCon - all SDGs
	-0.199326	siUPF1/siCon - all SDGs
	-0.199026	siUPF1/siCon - all SDGs
	-0.198981	siUPF1/siCon - all SDGs
	-0.198521	siUPF1/siCon - all SDGs
	-0.198474	siUPF1/siCon - all SDGs
	-0.198147	siUPF1/siCon - all SDGs
	-0.198126	siUPF1/siCon - all SDGs
	-0.197859	siUPF1/siCon - all SDGs
	-0.19734	siUPF1/siCon - all SDGs
	-0.196846	siUPF1/siCon - all SDGs
	-0.196759	siUPF1/siCon - all SDGs
	-0.196293	siUPF1/siCon - all SDGs
	-0.195745	siUPF1/siCon - all SDGs
	-0.195585	siUPF1/siCon - all SDGs
	-0.195327	siUPF1/siCon - all SDGs
	-0.195268	siUPF1/siCon - all SDGs
	-0.195214	siUPF1/siCon - all SDGs
	-0.194959	siUPF1/siCon - all SDGs
	-0.194916	siUPF1/siCon - all SDGs
	-0.194908	siUPF1/siCon - all SDGs
	-0.194894	siUPF1/siCon - all SDGs
	-0.194628	siUPF1/siCon - all SDGs
	-0.194513	siUPF1/siCon - all SDGs
	-0.194362	siUPF1/siCon - all SDGs
	-0.194068	siUPF1/siCon - all SDGs
	-0.193703	siUPF1/siCon - all SDGs
	-0.193667	siUPF1/siCon - all SDGs
	-0.193547	siUPF1/siCon - all SDGs
	-0.193248	siUPF1/siCon - all SDGs
	-0.192954	siUPF1/siCon - all SDGs
	-0.192693	siUPF1/siCon - all SDGs
	-0.192509	siUPF1/siCon - all SDGs
	-0.192302	siUPF1/siCon - all SDGs
	-0.191749	siUPF1/siCon - all SDGs
	-0.191732	siUPF1/siCon - all SDGs
	-0.191687	siUPF1/siCon - all SDGs
	-0.191271	siUPF1/siCon - all SDGs
	-0.191259	siUPF1/siCon - all SDGs
	-0.190944	siUPF1/siCon - all SDGs
	-0.19076	siUPF1/siCon - all SDGs
	-0.190378	siUPF1/siCon - all SDGs
	-0.189505	siUPF1/siCon - all SDGs
	-0.189319	siUPF1/siCon - all SDGs
	-0.188829	siUPF1/siCon - all SDGs
	-0.188241	siUPF1/siCon - all SDGs
	-0.188186	siUPF1/siCon - all SDGs
	-0.188142	siUPF1/siCon - all SDGs
	-0.188142	siUPF1/siCon - all SDGs
	-0.187995	siUPF1/siCon - all SDGs
	-0.187482	siUPF1/siCon - all SDGs
	-0.187321	siUPF1/siCon - all SDGs
	-0.186944	siUPF1/siCon - all SDGs
	-0.186885	siUPF1/siCon - all SDGs
	-0.186691	siUPF1/siCon - all SDGs
	-0.186442	siUPF1/siCon - all SDGs
	-0.186318	siUPF1/siCon - all SDGs
	-0.186304	siUPF1/siCon - all SDGs
	-0.186299	siUPF1/siCon - all SDGs
	-0.186054	siUPF1/siCon - all SDGs
	-0.185942	siUPF1/siCon - all SDGs
	-0.185904	siUPF1/siCon - all SDGs
	-0.185897	siUPF1/siCon - all SDGs
	-0.185845	siUPF1/siCon - all SDGs
	-0.185826	siUPF1/siCon - all SDGs
	-0.185532	siUPF1/siCon - all SDGs
	-0.184533	siUPF1/siCon - all SDGs
	-0.184504	siUPF1/siCon - all SDGs
	-0.184488	siUPF1/siCon - all SDGs
	-0.184413	siUPF1/siCon - all SDGs
	-0.184393	siUPF1/siCon - all SDGs
	-0.184266	siUPF1/siCon - all SDGs
	-0.183671	siUPF1/siCon - all SDGs
	-0.183486	siUPF1/siCon - all SDGs
	-0.183309	siUPF1/siCon - all SDGs
	-0.182548	siUPF1/siCon - all SDGs
	-0.181839	siUPF1/siCon - all SDGs
	-0.181819	siUPF1/siCon - all SDGs
	-0.181814	siUPF1/siCon - all SDGs
	-0.181697	siUPF1/siCon - all SDGs
	-0.1815	siUPF1/siCon - all SDGs
	-0.181128	siUPF1/siCon - all SDGs
	-0.180966	siUPF1/siCon - all SDGs
	-0.180936	siUPF1/siCon - all SDGs
	-0.180708	siUPF1/siCon - all SDGs
	-0.180575	siUPF1/siCon - all SDGs
	-0.180038	siUPF1/siCon - all SDGs
	-0.179692	siUPF1/siCon - all SDGs
	-0.179656	siUPF1/siCon - all SDGs
	-0.179652	siUPF1/siCon - all SDGs
	-0.179577	siUPF1/siCon - all SDGs
	-0.179176	siUPF1/siCon - all SDGs
	-0.179169	siUPF1/siCon - all SDGs
	-0.179025	siUPF1/siCon - all SDGs
	-0.178986	siUPF1/siCon - all SDGs
	-0.178514	siUPF1/siCon - all SDGs
	-0.178453	siUPF1/siCon - all SDGs
	-0.178281	siUPF1/siCon - all SDGs
	-0.17801	siUPF1/siCon - all SDGs
	-0.17747	siUPF1/siCon - all SDGs
	-0.177189	siUPF1/siCon - all SDGs
	-0.177051	siUPF1/siCon - all SDGs
	-0.176778	siUPF1/siCon - all SDGs
	-0.176749	siUPF1/siCon - all SDGs
	-0.176408	siUPF1/siCon - all SDGs
	-0.176377	siUPF1/siCon - all SDGs
	-0.176065	siUPF1/siCon - all SDGs
	-0.17545	siUPF1/siCon - all SDGs
	-0.17517	siUPF1/siCon - all SDGs
	-0.174555	siUPF1/siCon - all SDGs
	-0.174436	siUPF1/siCon - all SDGs
	-0.174165	siUPF1/siCon - all SDGs
	-0.174034	siUPF1/siCon - all SDGs
	-0.173964	siUPF1/siCon - all SDGs
	-0.173874	siUPF1/siCon - all SDGs
	-0.173349	siUPF1/siCon - all SDGs
	-0.173167	siUPF1/siCon - all SDGs
	-0.173056	siUPF1/siCon - all SDGs
	-0.172824	siUPF1/siCon - all SDGs
	-0.172529	siUPF1/siCon - all SDGs
	-0.172504	siUPF1/siCon - all SDGs
	-0.172491	siUPF1/siCon - all SDGs
	-0.172218	siUPF1/siCon - all SDGs
	-0.171689	siUPF1/siCon - all SDGs
	-0.17167	siUPF1/siCon - all SDGs
	-0.171628	siUPF1/siCon - all SDGs
	-0.171261	siUPF1/siCon - all SDGs
	-0.170691	siUPF1/siCon - all SDGs
	-0.170675	siUPF1/siCon - all SDGs
	-0.170355	siUPF1/siCon - all SDGs
	-0.17029	siUPF1/siCon - all SDGs
	-0.170272	siUPF1/siCon - all SDGs
	-0.170246	siUPF1/siCon - all SDGs
	-0.169768	siUPF1/siCon - all SDGs
	-0.169249	siUPF1/siCon - all SDGs
	-0.16904	siUPF1/siCon - all SDGs
	-0.168681	siUPF1/siCon - all SDGs
	-0.168513	siUPF1/siCon - all SDGs
	-0.167773	siUPF1/siCon - all SDGs
	-0.167076	siUPF1/siCon - all SDGs
	-0.167003	siUPF1/siCon - all SDGs
	-0.166654	siUPF1/siCon - all SDGs
	-0.166534	siUPF1/siCon - all SDGs
	-0.166302	siUPF1/siCon - all SDGs
	-0.166117	siUPF1/siCon - all SDGs
	-0.165952	siUPF1/siCon - all SDGs
	-0.165882	siUPF1/siCon - all SDGs
	-0.165878	siUPF1/siCon - all SDGs
	-0.16581	siUPF1/siCon - all SDGs
	-0.165228	siUPF1/siCon - all SDGs
	-0.164997	siUPF1/siCon - all SDGs
	-0.164992	siUPF1/siCon - all SDGs
	-0.16499	siUPF1/siCon - all SDGs
	-0.164547	siUPF1/siCon - all SDGs
	-0.164473	siUPF1/siCon - all SDGs
	-0.164464	siUPF1/siCon - all SDGs
	-0.163772	siUPF1/siCon - all SDGs
	-0.162679	siUPF1/siCon - all SDGs
	-0.162527	siUPF1/siCon - all SDGs
	-0.162302	siUPF1/siCon - all SDGs
	-0.162251	siUPF1/siCon - all SDGs
	-0.161297	siUPF1/siCon - all SDGs
	-0.161097	siUPF1/siCon - all SDGs
	-0.161054	siUPF1/siCon - all SDGs
	-0.160904	siUPF1/siCon - all SDGs
	-0.160484	siUPF1/siCon - all SDGs
	-0.160104	siUPF1/siCon - all SDGs
	-0.159265	siUPF1/siCon - all SDGs
	-0.158769	siUPF1/siCon - all SDGs
	-0.158549	siUPF1/siCon - all SDGs
	-0.158456	siUPF1/siCon - all SDGs
	-0.15831	siUPF1/siCon - all SDGs
	-0.158003	siUPF1/siCon - all SDGs
	-0.157589	siUPF1/siCon - all SDGs
	-0.157124	siUPF1/siCon - all SDGs
	-0.156281	siUPF1/siCon - all SDGs
	-0.155732	siUPF1/siCon - all SDGs
	-0.155446	siUPF1/siCon - all SDGs
	-0.154575	siUPF1/siCon - all SDGs
	-0.154526	siUPF1/siCon - all SDGs
	-0.154436	siUPF1/siCon - all SDGs
	-0.154281	siUPF1/siCon - all SDGs
	-0.154253	siUPF1/siCon - all SDGs
	-0.151725	siUPF1/siCon - all SDGs
	-0.151171	siUPF1/siCon - all SDGs
	-0.151078	siUPF1/siCon - all SDGs
	-0.150582	siUPF1/siCon - all SDGs
	-0.149997	siUPF1/siCon - all SDGs
	-0.149369	siUPF1/siCon - all SDGs
	-0.149093	siUPF1/siCon - all SDGs
	-0.149008	siUPF1/siCon - all SDGs
	-0.148761	siUPF1/siCon - all SDGs
	-0.148491	siUPF1/siCon - all SDGs
	-0.147822	siUPF1/siCon - all SDGs
	-0.147701	siUPF1/siCon - all SDGs
	-0.14761	siUPF1/siCon - all SDGs
	-0.147351	siUPF1/siCon - all SDGs
	-0.147285	siUPF1/siCon - all SDGs
	-0.147089	siUPF1/siCon - all SDGs
	-0.146764	siUPF1/siCon - all SDGs
	-0.145993	siUPF1/siCon - all SDGs
	-0.144683	siUPF1/siCon - all SDGs
	-0.144617	siUPF1/siCon - all SDGs
	-0.14441	siUPF1/siCon - all SDGs
	-0.143857	siUPF1/siCon - all SDGs
	-0.143116	siUPF1/siCon - all SDGs
	-0.142962	siUPF1/siCon - all SDGs
	-0.142321	siUPF1/siCon - all SDGs
	-0.142206	siUPF1/siCon - all SDGs
	-0.141832	siUPF1/siCon - all SDGs
	-0.141665	siUPF1/siCon - all SDGs
	-0.141257	siUPF1/siCon - all SDGs
	-0.141208	siUPF1/siCon - all SDGs
	-0.140903	siUPF1/siCon - all SDGs
	-0.140242	siUPF1/siCon - all SDGs
	-0.140237	siUPF1/siCon - all SDGs
	-0.140161	siUPF1/siCon - all SDGs
	-0.140155	siUPF1/siCon - all SDGs
	-0.139986	siUPF1/siCon - all SDGs
	-0.139968	siUPF1/siCon - all SDGs
	-0.13946	siUPF1/siCon - all SDGs
	-0.138901	siUPF1/siCon - all SDGs
	-0.138578	siUPF1/siCon - all SDGs
	-0.138528	siUPF1/siCon - all SDGs
	-0.138291	siUPF1/siCon - all SDGs
	-0.137868	siUPF1/siCon - all SDGs
	-0.137806	siUPF1/siCon - all SDGs
	-0.137699	siUPF1/siCon - all SDGs
	-0.137605	siUPF1/siCon - all SDGs
	-0.137368	siUPF1/siCon - all SDGs
	-0.137224	siUPF1/siCon - all SDGs
	-0.136928	siUPF1/siCon - all SDGs
	-0.136672	siUPF1/siCon - all SDGs
	-0.136569	siUPF1/siCon - all SDGs
	-0.136172	siUPF1/siCon - all SDGs
	-0.135398	siUPF1/siCon - all SDGs
	-0.134955	siUPF1/siCon - all SDGs
	-0.134797	siUPF1/siCon - all SDGs
	-0.134076	siUPF1/siCon - all SDGs
	-0.133925	siUPF1/siCon - all SDGs
	-0.133863	siUPF1/siCon - all SDGs
	-0.133428	siUPF1/siCon - all SDGs
	-0.133415	siUPF1/siCon - all SDGs
	-0.132793	siUPF1/siCon - all SDGs
	-0.132743	siUPF1/siCon - all SDGs
	-0.132359	siUPF1/siCon - all SDGs
	-0.131919	siUPF1/siCon - all SDGs
	-0.131843	siUPF1/siCon - all SDGs
	-0.131836	siUPF1/siCon - all SDGs
	-0.131826	siUPF1/siCon - all SDGs
	-0.131196	siUPF1/siCon - all SDGs
	-0.131178	siUPF1/siCon - all SDGs
	-0.131033	siUPF1/siCon - all SDGs
	-0.130915	siUPF1/siCon - all SDGs
	-0.130806	siUPF1/siCon - all SDGs
	-0.129604	siUPF1/siCon - all SDGs
	-0.129536	siUPF1/siCon - all SDGs
	-0.128565	siUPF1/siCon - all SDGs
	-0.128248	siUPF1/siCon - all SDGs
	-0.128174	siUPF1/siCon - all SDGs
	-0.127185	siUPF1/siCon - all SDGs
	-0.12652	siUPF1/siCon - all SDGs
	-0.126098	siUPF1/siCon - all SDGs
	-0.126027	siUPF1/siCon - all SDGs
	-0.125989	siUPF1/siCon - all SDGs
	-0.125288	siUPF1/siCon - all SDGs
	-0.124339	siUPF1/siCon - all SDGs
	-0.123465	siUPF1/siCon - all SDGs
	-0.12157	siUPF1/siCon - all SDGs
	-0.121487	siUPF1/siCon - all SDGs
	-0.121316	siUPF1/siCon - all SDGs
	-0.120798	siUPF1/siCon - all SDGs
	-0.120655	siUPF1/siCon - all SDGs
	-0.120641	siUPF1/siCon - all SDGs
	-0.12019	siUPF1/siCon - all SDGs
	-0.120125	siUPF1/siCon - all SDGs
	-0.119926	siUPF1/siCon - all SDGs
	-0.119682	siUPF1/siCon - all SDGs
	-0.11897	siUPF1/siCon - all SDGs
	-0.118833	siUPF1/siCon - all SDGs
	-0.118666	siUPF1/siCon - all SDGs
	-0.118533	siUPF1/siCon - all SDGs
	-0.118482	siUPF1/siCon - all SDGs
	-0.11838	siUPF1/siCon - all SDGs
	-0.118315	siUPF1/siCon - all SDGs
	-0.117961	siUPF1/siCon - all SDGs
	-0.11757	siUPF1/siCon - all SDGs
	-0.117333	siUPF1/siCon - all SDGs
	-0.117077	siUPF1/siCon - all SDGs
	-0.116812	siUPF1/siCon - all SDGs
	-0.114566	siUPF1/siCon - all SDGs
	-0.113899	siUPF1/siCon - all SDGs
	-0.113894	siUPF1/siCon - all SDGs
	-0.113844	siUPF1/siCon - all SDGs
	-0.113827	siUPF1/siCon - all SDGs
	-0.113815	siUPF1/siCon - all SDGs
	-0.1134	siUPF1/siCon - all SDGs
	-0.112766	siUPF1/siCon - all SDGs
	-0.112228	siUPF1/siCon - all SDGs
	-0.112099	siUPF1/siCon - all SDGs
	-0.111811	siUPF1/siCon - all SDGs
	-0.111665	siUPF1/siCon - all SDGs
	-0.111183	siUPF1/siCon - all SDGs
	-0.111167	siUPF1/siCon - all SDGs
	-0.111143	siUPF1/siCon - all SDGs
	-0.110909	siUPF1/siCon - all SDGs
	-0.109921	siUPF1/siCon - all SDGs
	-0.109877	siUPF1/siCon - all SDGs
	-0.108892	siUPF1/siCon - all SDGs
	-0.108617	siUPF1/siCon - all SDGs
	-0.108116	siUPF1/siCon - all SDGs
	-0.107846	siUPF1/siCon - all SDGs
	-0.107602	siUPF1/siCon - all SDGs
	-0.107556	siUPF1/siCon - all SDGs
	-0.107284	siUPF1/siCon - all SDGs
	-0.107066	siUPF1/siCon - all SDGs
	-0.106278	siUPF1/siCon - all SDGs
	-0.105884	siUPF1/siCon - all SDGs
	-0.105735	siUPF1/siCon - all SDGs
	-0.105032	siUPF1/siCon - all SDGs
	-0.104862	siUPF1/siCon - all SDGs
	-0.104216	siUPF1/siCon - all SDGs
	-0.103715	siUPF1/siCon - all SDGs
	-0.102905	siUPF1/siCon - all SDGs
	-0.102806	siUPF1/siCon - all SDGs
	-0.102575	siUPF1/siCon - all SDGs
	-0.102538	siUPF1/siCon - all SDGs
	-0.100124	siUPF1/siCon - all SDGs
	-0.0993591	siUPF1/siCon - all SDGs
	-0.098047	siUPF1/siCon - all SDGs
	-0.097155	siUPF1/siCon - all SDGs
	-0.0968014	siUPF1/siCon - all SDGs
	-0.0958612	siUPF1/siCon - all SDGs
	-0.0948735	siUPF1/siCon - all SDGs
	-0.0945523	siUPF1/siCon - all SDGs
	-0.0945224	siUPF1/siCon - all SDGs
	-0.0937958	siUPF1/siCon - all SDGs
	-0.093512	siUPF1/siCon - all SDGs
	-0.0918626	siUPF1/siCon - all SDGs
	-0.0918334	siUPF1/siCon - all SDGs
	-0.0914818	siUPF1/siCon - all SDGs
	-0.091477	siUPF1/siCon - all SDGs
	-0.0913267	siUPF1/siCon - all SDGs
	-0.0911245	siUPF1/siCon - all SDGs
	-0.0901675	siUPF1/siCon - all SDGs
	-0.0898148	siUPF1/siCon - all SDGs
	-0.0896108	siUPF1/siCon - all SDGs
	-0.0892783	siUPF1/siCon - all SDGs
	-0.0889836	siUPF1/siCon - all SDGs
	-0.0887794	siUPF1/siCon - all SDGs
	-0.0886319	siUPF1/siCon - all SDGs
	-0.0878239	siUPF1/siCon - all SDGs
	-0.0876494	siUPF1/siCon - all SDGs
	-0.087355	siUPF1/siCon - all SDGs
	-0.0868141	siUPF1/siCon - all SDGs
	-0.0862652	siUPF1/siCon - all SDGs
	-0.0858041	siUPF1/siCon - all SDGs
	-0.0854531	siUPF1/siCon - all SDGs
	-0.0845601	siUPF1/siCon - all SDGs
	-0.0844615	siUPF1/siCon - all SDGs
	-0.0841515	siUPF1/siCon - all SDGs
	-0.082689	siUPF1/siCon - all SDGs
	-0.0826575	siUPF1/siCon - all SDGs
	-0.0824276	siUPF1/siCon - all SDGs
	-0.0819844	siUPF1/siCon - all SDGs
	-0.0819629	siUPF1/siCon - all SDGs
	-0.0818099	siUPF1/siCon - all SDGs
	-0.0816937	siUPF1/siCon - all SDGs
	-0.0814871	siUPF1/siCon - all SDGs
	-0.0809177	siUPF1/siCon - all SDGs
	-0.0808879	siUPF1/siCon - all SDGs
	-0.0807298	siUPF1/siCon - all SDGs
	-0.0802827	siUPF1/siCon - all SDGs
	-0.0796548	siUPF1/siCon - all SDGs
	-0.0780326	siUPF1/siCon - all SDGs
	-0.0775953	siUPF1/siCon - all SDGs
	-0.0772767	siUPF1/siCon - all SDGs
	-0.0769258	siUPF1/siCon - all SDGs
	-0.0758239	siUPF1/siCon - all SDGs
	-0.0753339	siUPF1/siCon - all SDGs
	-0.0749345	siUPF1/siCon - all SDGs
	-0.0718622	siUPF1/siCon - all SDGs
	-0.0716598	siUPF1/siCon - all SDGs
	-0.0712856	siUPF1/siCon - all SDGs
	-0.0711576	siUPF1/siCon - all SDGs
	-0.0709046	siUPF1/siCon - all SDGs
	-0.0705153	siUPF1/siCon - all SDGs
	-0.0689431	siUPF1/siCon - all SDGs
	-0.0678306	siUPF1/siCon - all SDGs
	-0.0673354	siUPF1/siCon - all SDGs
	-0.0665652	siUPF1/siCon - all SDGs
	-0.0653787	siUPF1/siCon - all SDGs
	-0.0645556	siUPF1/siCon - all SDGs
	-0.0643711	siUPF1/siCon - all SDGs
	-0.0636419	siUPF1/siCon - all SDGs
	-0.0625371	siUPF1/siCon - all SDGs
	-0.0624307	siUPF1/siCon - all SDGs
	-0.0623021	siUPF1/siCon - all SDGs
	-0.0622762	siUPF1/siCon - all SDGs
	-0.0608791	siUPF1/siCon - all SDGs
	-0.0606311	siUPF1/siCon - all SDGs
	-0.0593545	siUPF1/siCon - all SDGs
	-0.0593252	siUPF1/siCon - all SDGs
	-0.0575197	siUPF1/siCon - all SDGs
	-0.0570142	siUPF1/siCon - all SDGs
	-0.0569434	siUPF1/siCon - all SDGs
	-0.0566259	siUPF1/siCon - all SDGs
	-0.0561393	siUPF1/siCon - all SDGs
	-0.0556165	siUPF1/siCon - all SDGs
	-0.0539259	siUPF1/siCon - all SDGs
	-0.0537844	siUPF1/siCon - all SDGs
	-0.0532562	siUPF1/siCon - all SDGs
	-0.0495508	siUPF1/siCon - all SDGs
	-0.0488418	siUPF1/siCon - all SDGs
	-0.047815	siUPF1/siCon - all SDGs
	-0.0476637	siUPF1/siCon - all SDGs
	-0.0446359	siUPF1/siCon - all SDGs
	-0.0415641	siUPF1/siCon - all SDGs
	-0.0414657	siUPF1/siCon - all SDGs
	-0.0412436	siUPF1/siCon - all SDGs
	-0.0407836	siUPF1/siCon - all SDGs
	-0.0406718	siUPF1/siCon - all SDGs
	-0.0397453	siUPF1/siCon - all SDGs
	-0.0390142	siUPF1/siCon - all SDGs
	-0.0388854	siUPF1/siCon - all SDGs
	-0.0371875	siUPF1/siCon - all SDGs
	-0.0355931	siUPF1/siCon - all SDGs
	-0.0350197	siUPF1/siCon - all SDGs
	-0.0348531	siUPF1/siCon - all SDGs
	-0.0345183	siUPF1/siCon - all SDGs
	-0.0341632	siUPF1/siCon - all SDGs
	-0.0329834	siUPF1/siCon - all SDGs
	-0.0304699	siUPF1/siCon - all SDGs
	-0.0304154	siUPF1/siCon - all SDGs
	-0.0300925	siUPF1/siCon - all SDGs
	-0.0296172	siUPF1/siCon - all SDGs
	-0.0257203	siUPF1/siCon - all SDGs
	-0.0249333	siUPF1/siCon - all SDGs
	-0.0237177	siUPF1/siCon - all SDGs
	-0.0216706	siUPF1/siCon - all SDGs
	-0.0114988	siUPF1/siCon - all SDGs
	-0.00655614	siUPF1/siCon - all SDGs
	-0.00654012	siUPF1/siCon - all SDGs
	-0.00128117	siUPF1/siCon - all SDGs
	0.0154767	siUPF1/siCon - all SDGs
	0.0176727	siUPF1/siCon - all SDGs
	0.0189976	siUPF1/siCon - all SDGs
	0.0207663	siUPF1/siCon - all SDGs
	0.0231624	siUPF1/siCon - all SDGs
	0.0231929	siUPF1/siCon - all SDGs
	0.0235756	siUPF1/siCon - all SDGs
	0.024067	siUPF1/siCon - all SDGs
	0.0242038	siUPF1/siCon - all SDGs
	0.0243832	siUPF1/siCon - all SDGs
	0.029105	siUPF1/siCon - all SDGs
	0.0337239	siUPF1/siCon - all SDGs
	0.0356619	siUPF1/siCon - all SDGs
	0.0357065	siUPF1/siCon - all SDGs
	0.0365375	siUPF1/siCon - all SDGs
	0.036885	siUPF1/siCon - all SDGs
	0.0372096	siUPF1/siCon - all SDGs
	0.0372886	siUPF1/siCon - all SDGs
	0.0390516	siUPF1/siCon - all SDGs
	0.043033	siUPF1/siCon - all SDGs
	0.0443085	siUPF1/siCon - all SDGs
	0.0454197	siUPF1/siCon - all SDGs
	0.0456151	siUPF1/siCon - all SDGs
	0.0480884	siUPF1/siCon - all SDGs
	0.0485666	siUPF1/siCon - all SDGs
	0.0491884	siUPF1/siCon - all SDGs
	0.050038	siUPF1/siCon - all SDGs
	0.0513432	siUPF1/siCon - all SDGs
	0.0523546	siUPF1/siCon - all SDGs
	0.0523595	siUPF1/siCon - all SDGs
	0.0530958	siUPF1/siCon - all SDGs
	0.0531123	siUPF1/siCon - all SDGs
	0.0569152	siUPF1/siCon - all SDGs
	0.0574421	siUPF1/siCon - all SDGs
	0.0576438	siUPF1/siCon - all SDGs
	0.062277	siUPF1/siCon - all SDGs
	0.0624856	siUPF1/siCon - all SDGs
	0.0629438	siUPF1/siCon - all SDGs
	0.064167	siUPF1/siCon - all SDGs
	0.0655361	siUPF1/siCon - all SDGs
	0.065992	siUPF1/siCon - all SDGs
	0.0660383	siUPF1/siCon - all SDGs
	0.0661071	siUPF1/siCon - all SDGs
	0.0666906	siUPF1/siCon - all SDGs
	0.0671085	siUPF1/siCon - all SDGs
	0.0672	siUPF1/siCon - all SDGs
	0.0677788	siUPF1/siCon - all SDGs
	0.0678842	siUPF1/siCon - all SDGs
	0.0681783	siUPF1/siCon - all SDGs
	0.0681887	siUPF1/siCon - all SDGs
	0.0684895	siUPF1/siCon - all SDGs
	0.0685014	siUPF1/siCon - all SDGs
	0.0685661	siUPF1/siCon - all SDGs
	0.0688393	siUPF1/siCon - all SDGs
	0.0697074	siUPF1/siCon - all SDGs
	0.0700774	siUPF1/siCon - all SDGs
	0.0702541	siUPF1/siCon - all SDGs
	0.0707551	siUPF1/siCon - all SDGs
	0.0716809	siUPF1/siCon - all SDGs
	0.0718077	siUPF1/siCon - all SDGs
	0.0721692	siUPF1/siCon - all SDGs
	0.0734681	siUPF1/siCon - all SDGs
	0.0761896	siUPF1/siCon - all SDGs
	0.0766315	siUPF1/siCon - all SDGs
	0.0766884	siUPF1/siCon - all SDGs
	0.0767711	siUPF1/siCon - all SDGs
	0.0769979	siUPF1/siCon - all SDGs
	0.0773725	siUPF1/siCon - all SDGs
	0.0775977	siUPF1/siCon - all SDGs
	0.078506	siUPF1/siCon - all SDGs
	0.0792118	siUPF1/siCon - all SDGs
	0.0792922	siUPF1/siCon - all SDGs
	0.0805952	siUPF1/siCon - all SDGs
	0.0823818	siUPF1/siCon - all SDGs
	0.0824741	siUPF1/siCon - all SDGs
	0.0825966	siUPF1/siCon - all SDGs
	0.0836855	siUPF1/siCon - all SDGs
	0.0839773	siUPF1/siCon - all SDGs
	0.085119	siUPF1/siCon - all SDGs
	0.0865443	siUPF1/siCon - all SDGs
	0.0870199	siUPF1/siCon - all SDGs
	0.087304	siUPF1/siCon - all SDGs
	0.0874171	siUPF1/siCon - all SDGs
	0.0879461	siUPF1/siCon - all SDGs
	0.0879657	siUPF1/siCon - all SDGs
	0.0904468	siUPF1/siCon - all SDGs
	0.0904731	siUPF1/siCon - all SDGs
	0.0921365	siUPF1/siCon - all SDGs
	0.0926015	siUPF1/siCon - all SDGs
	0.0941916	siUPF1/siCon - all SDGs
	0.0945268	siUPF1/siCon - all SDGs
	0.0945953	siUPF1/siCon - all SDGs
	0.0947951	siUPF1/siCon - all SDGs
	0.0954214	siUPF1/siCon - all SDGs
	0.0956001	siUPF1/siCon - all SDGs
	0.096203	siUPF1/siCon - all SDGs
	0.0967029	siUPF1/siCon - all SDGs
	0.0971657	siUPF1/siCon - all SDGs
	0.0973477	siUPF1/siCon - all SDGs
	0.0976643	siUPF1/siCon - all SDGs
	0.0977125	siUPF1/siCon - all SDGs
	0.100237	siUPF1/siCon - all SDGs
	0.100554	siUPF1/siCon - all SDGs
	0.100891	siUPF1/siCon - all SDGs
	0.101045	siUPF1/siCon - all SDGs
	0.102394	siUPF1/siCon - all SDGs
	0.103766	siUPF1/siCon - all SDGs
	0.103966	siUPF1/siCon - all SDGs
	0.104358	siUPF1/siCon - all SDGs
	0.104398	siUPF1/siCon - all SDGs
	0.104489	siUPF1/siCon - all SDGs
	0.105545	siUPF1/siCon - all SDGs
	0.106212	siUPF1/siCon - all SDGs
	0.106323	siUPF1/siCon - all SDGs
	0.106903	siUPF1/siCon - all SDGs
	0.107002	siUPF1/siCon - all SDGs
	0.107018	siUPF1/siCon - all SDGs
	0.107254	siUPF1/siCon - all SDGs
	0.1084	siUPF1/siCon - all SDGs
	0.108482	siUPF1/siCon - all SDGs
	0.108523	siUPF1/siCon - all SDGs
	0.11055	siUPF1/siCon - all SDGs
	0.110641	siUPF1/siCon - all SDGs
	0.111188	siUPF1/siCon - all SDGs
	0.11257	siUPF1/siCon - all SDGs
	0.112986	siUPF1/siCon - all SDGs
	0.113127	siUPF1/siCon - all SDGs
	0.113833	siUPF1/siCon - all SDGs
	0.11431	siUPF1/siCon - all SDGs
	0.115322	siUPF1/siCon - all SDGs
	0.116936	siUPF1/siCon - all SDGs
	0.116936	siUPF1/siCon - all SDGs
	0.116958	siUPF1/siCon - all SDGs
	0.11788	siUPF1/siCon - all SDGs
	0.118311	siUPF1/siCon - all SDGs
	0.118569	siUPF1/siCon - all SDGs
	0.11979	siUPF1/siCon - all SDGs
	0.119982	siUPF1/siCon - all SDGs
	0.120268	siUPF1/siCon - all SDGs
	0.120416	siUPF1/siCon - all SDGs
	0.120736	siUPF1/siCon - all SDGs
	0.120764	siUPF1/siCon - all SDGs
	0.120973	siUPF1/siCon - all SDGs
	0.121454	siUPF1/siCon - all SDGs
	0.122988	siUPF1/siCon - all SDGs
	0.123032	siUPF1/siCon - all SDGs
	0.12321	siUPF1/siCon - all SDGs
	0.12324	siUPF1/siCon - all SDGs
	0.123591	siUPF1/siCon - all SDGs
	0.124479	siUPF1/siCon - all SDGs
	0.124531	siUPF1/siCon - all SDGs
	0.124616	siUPF1/siCon - all SDGs
	0.124678	siUPF1/siCon - all SDGs
	0.124779	siUPF1/siCon - all SDGs
	0.124847	siUPF1/siCon - all SDGs
	0.124958	siUPF1/siCon - all SDGs
	0.125128	siUPF1/siCon - all SDGs
	0.125245	siUPF1/siCon - all SDGs
	0.125291	siUPF1/siCon - all SDGs
	0.12536	siUPF1/siCon - all SDGs
	0.126007	siUPF1/siCon - all SDGs
	0.126374	siUPF1/siCon - all SDGs
	0.126802	siUPF1/siCon - all SDGs
	0.127134	siUPF1/siCon - all SDGs
	0.128136	siUPF1/siCon - all SDGs
	0.128327	siUPF1/siCon - all SDGs
	0.128771	siUPF1/siCon - all SDGs
	0.129458	siUPF1/siCon - all SDGs
	0.129544	siUPF1/siCon - all SDGs
	0.12956	siUPF1/siCon - all SDGs
	0.129997	siUPF1/siCon - all SDGs
	0.131205	siUPF1/siCon - all SDGs
	0.131383	siUPF1/siCon - all SDGs
	0.131463	siUPF1/siCon - all SDGs
	0.13215	siUPF1/siCon - all SDGs
	0.132533	siUPF1/siCon - all SDGs
	0.134297	siUPF1/siCon - all SDGs
	0.134649	siUPF1/siCon - all SDGs
	0.134683	siUPF1/siCon - all SDGs
	0.135126	siUPF1/siCon - all SDGs
	0.135941	siUPF1/siCon - all SDGs
	0.136016	siUPF1/siCon - all SDGs
	0.137035	siUPF1/siCon - all SDGs
	0.137487	siUPF1/siCon - all SDGs
	0.138164	siUPF1/siCon - all SDGs
	0.138289	siUPF1/siCon - all SDGs
	0.1386	siUPF1/siCon - all SDGs
	0.139118	siUPF1/siCon - all SDGs
	0.139852	siUPF1/siCon - all SDGs
	0.139903	siUPF1/siCon - all SDGs
	0.140085	siUPF1/siCon - all SDGs
	0.14028	siUPF1/siCon - all SDGs
	0.140591	siUPF1/siCon - all SDGs
	0.14069	siUPF1/siCon - all SDGs
	0.140803	siUPF1/siCon - all SDGs
	0.141121	siUPF1/siCon - all SDGs
	0.141262	siUPF1/siCon - all SDGs
	0.141434	siUPF1/siCon - all SDGs
	0.14222	siUPF1/siCon - all SDGs
	0.142558	siUPF1/siCon - all SDGs
	0.143269	siUPF1/siCon - all SDGs
	0.143463	siUPF1/siCon - all SDGs
	0.144352	siUPF1/siCon - all SDGs
	0.144531	siUPF1/siCon - all SDGs
	0.144641	siUPF1/siCon - all SDGs
	0.144897	siUPF1/siCon - all SDGs
	0.145515	siUPF1/siCon - all SDGs
	0.145567	siUPF1/siCon - all SDGs
	0.145576	siUPF1/siCon - all SDGs
	0.145931	siUPF1/siCon - all SDGs
	0.14771	siUPF1/siCon - all SDGs
	0.148079	siUPF1/siCon - all SDGs
	0.148109	siUPF1/siCon - all SDGs
	0.148209	siUPF1/siCon - all SDGs
	0.148287	siUPF1/siCon - all SDGs
	0.14881	siUPF1/siCon - all SDGs
	0.149576	siUPF1/siCon - all SDGs
	0.150659	siUPF1/siCon - all SDGs
	0.15152	siUPF1/siCon - all SDGs
	0.151692	siUPF1/siCon - all SDGs
	0.151762	siUPF1/siCon - all SDGs
	0.151838	siUPF1/siCon - all SDGs
	0.152469	siUPF1/siCon - all SDGs
	0.152715	siUPF1/siCon - all SDGs
	0.152906	siUPF1/siCon - all SDGs
	0.1536	siUPF1/siCon - all SDGs
	0.153745	siUPF1/siCon - all SDGs
	0.153768	siUPF1/siCon - all SDGs
	0.153955	siUPF1/siCon - all SDGs
	0.154531	siUPF1/siCon - all SDGs
	0.154783	siUPF1/siCon - all SDGs
	0.154932	siUPF1/siCon - all SDGs
	0.155124	siUPF1/siCon - all SDGs
	0.15553	siUPF1/siCon - all SDGs
	0.155553	siUPF1/siCon - all SDGs
	0.155805	siUPF1/siCon - all SDGs
	0.155977	siUPF1/siCon - all SDGs
	0.156136	siUPF1/siCon - all SDGs
	0.156358	siUPF1/siCon - all SDGs
	0.156753	siUPF1/siCon - all SDGs
	0.157472	siUPF1/siCon - all SDGs
	0.157832	siUPF1/siCon - all SDGs
	0.158158	siUPF1/siCon - all SDGs
	0.158201	siUPF1/siCon - all SDGs
	0.159841	siUPF1/siCon - all SDGs
	0.15998	siUPF1/siCon - all SDGs
	0.160096	siUPF1/siCon - all SDGs
	0.160145	siUPF1/siCon - all SDGs
	0.160297	siUPF1/siCon - all SDGs
	0.160422	siUPF1/siCon - all SDGs
	0.160748	siUPF1/siCon - all SDGs
	0.160787	siUPF1/siCon - all SDGs
	0.160931	siUPF1/siCon - all SDGs
	0.161571	siUPF1/siCon - all SDGs
	0.161831	siUPF1/siCon - all SDGs
	0.161958	siUPF1/siCon - all SDGs
	0.162011	siUPF1/siCon - all SDGs
	0.162023	siUPF1/siCon - all SDGs
	0.163084	siUPF1/siCon - all SDGs
	0.163318	siUPF1/siCon - all SDGs
	0.163431	siUPF1/siCon - all SDGs
	0.164412	siUPF1/siCon - all SDGs
	0.164698	siUPF1/siCon - all SDGs
	0.164994	siUPF1/siCon - all SDGs
	0.165286	siUPF1/siCon - all SDGs
	0.165312	siUPF1/siCon - all SDGs
	0.165862	siUPF1/siCon - all SDGs
	0.166201	siUPF1/siCon - all SDGs
	0.166823	siUPF1/siCon - all SDGs
	0.168233	siUPF1/siCon - all SDGs
	0.168648	siUPF1/siCon - all SDGs
	0.16869	siUPF1/siCon - all SDGs
	0.168927	siUPF1/siCon - all SDGs
	0.16895	siUPF1/siCon - all SDGs
[truncated: 5,042 more rows]

## Sheet: Fig 3a
			input						IP
		anti-MYC
		anti-UPF2
		anti-GST
		anti-Calnexin
	MYC-UPF1 quantification	set1																	UPF2 quantification	set1
		set2
																				set2
		set3
																				set3

## Sheet: Fig 3b
			CHA15													H9													Pro2
	Input	anti-UPF1												Input	anti-UPF1												Input	anti-UPF1
		anti-UPF2													anti-UPF2													anti-UPF2
		anti-LIN28A													anti-LIN28A													anti-LIN28A
		anti-Calnexin													anti-Calnexin													anti-Calnexin
	IP	anti-UPF1												IP	anti-UPF1												IP	anti-UPF1
		anti-UPF2													anti-UPF2													anti-UPF2
		anti-LIN28A													anti-LIN28A													anti-LIN28A
		anti-Calnexin													anti-Calnexin													anti-Calnexin
		IPed UPF1 quantification				IPed UPF2 quantification									IPed UPF1 quantification				IPed UPF2 quantification									IPed UPF1 quantification				IPed UPF2 quantification

[truncated: 34 more sheets: Fig 3c, Fig 4b, Fig 4d, Fig 5b, Fig 5c, Fig 6a, Fig 6b, Fig 6c, Fig 6d, Fig 7a, Fig 7b, Fig. s1b, Fig. s1c, Fig. s1f, Fig. s2a, Fig. s2b, Fig. s3a, Fig. s4b, Fig. s4c, Fig. s4f …]
